# Supplementary material for: Reduced Representation and Whole‐Genome Sequencing Approaches Highlight Beluga Whale Populations Associated to Eastern Canada Summer Aggregations
Source: Evol Appl. 2024 Dec 18;17(12):e70058. doi: 10.1111/eva.70058 (PMC11655672; doi:10.1111/eva.70058)
Supplement: Supplementary file 2 — Table S1. [file EVA-17-e70058-s001.csv]

ID	Marker	BioSample.Accession	Mitogenome.accession	Mitochondrial.clade	Sex.qPCR	Age	Region	Location	Year	Month	Day	Membership.rad	Membership.wgs	Q1.rad	Q2.rad	Q3.rad	Q4.rad	Q5.rad	Q1.wgs	Q2.wgs	Q3.wgs	Q4.wgs	Q5.wgs	Q6.wgs	O.Hom.rad	E.Hom.rad	F.rad	O.Hom.wgs	E.Hom.wgs	F.wgs
S_20_01762	ddRADseq	SAMN36656611	NA	NA	F	33	Saint Lawrence	Sainte_Flavie	2019	7	4	SLE	NA	0.99996	0.00001	0.00001	0.00001	0.00001	NA	NA	NA	NA	NA	NA	18667	16803.3	0.34988	NA	NA	NA
S_20_01763	Both	SAMN36656612	OQ554158	Clade A	M	10	Saint Lawrence	Cap_aux_Oies	2018	6	2	SLE	SLE	0.99996	0.00001	0.00001	0.00001	0.00001	0.00001	0.999946	0.00001	0.000014	0.00001	0.00001	20340	18493.2	0.30267	658560	622306.2	0.19703
S_20_01764	Both	SAMN36656613	OQ554159	Clade A	F	47	Saint Lawrence	Ile_Verte	2018	5	20	SLE	SLE	0.99996	0.00001	0.00001	0.00001	0.00001	0.00001	0.99995	0.00001	0.00001	0.00001	0.00001	19725	17940.6	0.30532	659944	643818.1	0.08494
S_20_01766	Both	SAMN36656615	OQ554161	Clade A	F	45	Saint Lawrence	Saint_Ulric	2017	10	23	SLE	SLE	0.99996	0.00001	0.00001	0.00001	0.00001	0.00001	0.999948	0.00001	0.000012	0.00001	0.00001	20182	18557.7	0.265	662844	640066	0.12054
S_20_01767	ddRADseq	SAMN36656616	NA	NA	M	7	Saint Lawrence	Saint_Ulric	2017	11	28	SLE	NA	0.99996	0.00001	0.00001	0.00001	0.00001	NA	NA	NA	NA	NA	NA	20187	18411.7	0.2927	NA	NA	NA
S_20_01769	ddRADseq	SAMN36656617	NA	NA	M	1	Saint Lawrence	Tadoussac	2009	7	29	SLE	NA	0.99996	0.00001	0.00001	0.00001	0.00001	NA	NA	NA	NA	NA	NA	20332	18520.1	0.29635	NA	NA	NA
S_20_01771	ddRADseq	SAMN36656618	NA	NA	M	NA	Saint Lawrence	Ile_Verte	2009	10	17	SLE	NA	0.99996	0.00001	0.00001	0.00001	0.00001	NA	NA	NA	NA	NA	NA	20167	18380	0.29533	NA	NA	NA
S_20_01773	lcWGS	SAMN36656619	OQ554162	Clade C	F	0	Saint Lawrence	Rimouski_est	2011	5	19	NA	SLE	NA	NA	NA	NA	NA	0.324366	0.566197	0.00001	0.042734	0.066683	0.00001	NA	NA	NA	640876	626559.9	0.07726
S_20_01774	ddRADseq	SAMN36656620	NA	NA	F	48	Saint Lawrence	Pointe_au_Pere	2009	9	15	SLE	NA	0.921937	0.00001	0.00001	0.00001	0.078033	NA	NA	NA	NA	NA	NA	19823	18564.6	0.20524	NA	NA	NA
S_20_01775	ddRADseq	SAMN36656621	NA	NA	M	26	Saint Lawrence	Riviere_Ouelle	2009	7	1	SLE	NA	0.99996	0.00001	0.00001	0.00001	0.00001	NA	NA	NA	NA	NA	NA	20170	18465.4	0.27988	NA	NA	NA
S_20_01777	lcWGS	SAMN36656622	OQ554163	Clade C	F	36	Saint Lawrence	Le_Bic	2018	7	22	NA	SLE	NA	NA	NA	NA	NA	0.3259	0.587583	0.00001	0.032812	0.046985	0.00671	NA	NA	NA	646156	642939.3	0.01695
S_20_01779	lcWGS	SAMN36656623	OQ554164	Clade A	F	40	Saint Lawrence	Saint_Ulric	2009	10	24	NA	SLE	NA	NA	NA	NA	NA	0.00001	0.999947	0.00001	0.000013	0.00001	0.00001	NA	NA	NA	668887	640061.7	0.15249
S_20_01781	Both	SAMN36656624	OQ554165	Clade C	F	37	Saint Lawrence	LAnse_au_Loup	2009	7	12	HBSC	HBSC	0.040927	0.499693	0.31408	0.045802	0.099498	0.531078	0.01981	0.025341	0.169657	0.230267	0.023848	18351	18414.1	-0.0104	636319	639522.2	-0.01696
S_20_01783_rep	ddRADseq	SAMN36656625	NA	NA	NA	21	Saint Lawrence	Sainte_Flavie	2015	7	17	SLE	NA	0.99996	0.00001	0.00001	0.00001	0.00001	NA	NA	NA	NA	NA	NA	20136	18358.4	0.29438	NA	NA	NA
S_20_01785	Both	SAMN36656627	OQ554168	Clade A	F	53	Saint Lawrence	Ile_aux_Basques	2017	5	20	SLE	SLE	0.99996	0.00001	0.00001	0.00001	0.00001	0.00001	0.999949	0.00001	0.000011	0.00001	0.00001	20056	18394.2	0.27441	656174	622231.5	0.18424
S_20_01787	ddRADseq	SAMN36656628	NA	NA	F	18	Saint Lawrence	Petit_Matane	2018	7	10	SLE	NA	0.99996	0.00001	0.00001	0.00001	0.00001	NA	NA	NA	NA	NA	NA	18705	16865.8	0.34583	NA	NA	NA
S_20_01788	Both	SAMN36656629	OQ554169	Clade A	M	NA	Saint Lawrence	Grand_Metis	2017	8	1	SLE	SLE	0.99996	0.00001	0.00001	0.00001	0.00001	0.00001	0.99995	0.00001	0.00001	0.00001	0.00001	20164	18560.8	0.26157	662972	640550.3	0.11859
S_20_01794	ddRADseq	SAMN36656632	NA	NA	M	0	Saint Lawrence	Riviere_Ouelle	2018	7	30	SLE	NA	0.999957	0.00001	0.000013	0.00001	0.00001	NA	NA	NA	NA	NA	NA	18809	16922.9	0.3528	NA	NA	NA
S_20_01797	Both	SAMN36656633	OQ554170	Clade A	F	45	Saint Lawrence	Baie_Sainte_Catherine	2018	7	29	SLE	SLE	0.99996	0.00001	0.00001	0.00001	0.00001	0.00001	0.99995	0.00001	0.00001	0.00001	0.00001	20048	18434.4	0.26555	667984	643804.4	0.12726
S_20_03476_rep	ddRADseq	SAMN36656862	NA	NA	F	44	Saint Lawrence	Rimouski_est	2011	5	19	HBSC	NA	0.080405	0.541839	0.226024	0.034773	0.116958	NA	NA	NA	NA	NA	NA	18199	18319.9	-0.02005	NA	NA	NA
S_20_03478	ddRADseq	SAMN36656863	NA	NA	F	40	Saint Lawrence	Sainte_Flavie	2010	7	31	SLE	NA	0.99996	0.00001	0.00001	0.00001	0.00001	NA	NA	NA	NA	NA	NA	20477	18462.1	0.3308	NA	NA	NA
S_20_03480	Both	SAMN36656864	OQ554220	Clade A	F	31	Saint Lawrence	Sainte_Flavie	2010	8	29	SLE	SLE	0.99996	0.00001	0.00001	0.00001	0.00001	0.00001	0.99995	0.00001	0.00001	0.00001	0.00001	18637	16854.2	0.33109	646814	608013.3	0.21516
S_20_03481	ddRADseq	SAMN36656865	NA	NA	F	NA	Saint Lawrence	Tadoussac	2000	7	26	SLE	NA	0.99996	0.00001	0.00001	0.00001	0.00001	NA	NA	NA	NA	NA	NA	19521	17570.3	0.34218	NA	NA	NA
S_20_03482	ddRADseq	SAMN36656866	NA	NA	F	9	Saint Lawrence	Tadoussac	2000	7	26	SLE	NA	0.99996	0.00001	0.00001	0.00001	0.00001	NA	NA	NA	NA	NA	NA	20292	18555.1	0.28344	NA	NA	NA
S_20_03531	lcWGS	SAMN36656890	OQ554232	Clade A	NA	30	Saint Lawrence	Matane	2019	10	17	NA	SLE	NA	NA	NA	NA	NA	0.00001	0.999948	0.00001	0.000012	0.00001	0.00001	NA	NA	NA	662687	629153.6	0.1801
S_20_03532	lcWGS	SAMN36656891	OQ554233	Clade A	F	28	Saint Lawrence	Cacouna	2019	11	9	NA	SLE	NA	NA	NA	NA	NA	0.00001	0.999948	0.00001	0.000012	0.00001	0.00001	NA	NA	NA	663867	639111.7	0.13116
S_20_03535	lcWGS	SAMN36656892	OQ554234	Clade A	F	51	Saint Lawrence	Rimouski	2010	6	10	NA	SLE	NA	NA	NA	NA	NA	0.00001	0.99995	0.00001	0.00001	0.00001	0.00001	NA	NA	NA	634156	596518.2	0.21271
S_20_03537	lcWGS	SAMN36656893	OQ554235	Clade A	F	5	Saint Lawrence	Baie_des_Sables	2019	4	8	NA	SLE	NA	NA	NA	NA	NA	0.00001	0.999948	0.00001	0.000011	0.000011	0.00001	NA	NA	NA	661207	644912.5	0.08563
S_20_03538	lcWGS	SAMN36656894	OQ554236	Clade D	M	2	Saint Lawrence	Rimouski	2019	5	13	NA	SLE	NA	NA	NA	NA	NA	0.00001	0.999947	0.00001	0.000013	0.00001	0.00001	NA	NA	NA	663390	646283.4	0.08974
S_20_03539	lcWGS	SAMN36656895	OQ554237	Clade A	M	52	Saint Lawrence	Saint_Ulric	2019	6	19	NA	SLE	NA	NA	NA	NA	NA	0.00001	0.999948	0.00001	0.000012	0.00001	0.00001	NA	NA	NA	647589	615875.9	0.17403
S_20_03540	lcWGS	SAMN36656896	OQ554238	Clade C	F	22	Saint Lawrence	Grosse_Roche	2019	7	16	NA	SLE	NA	NA	NA	NA	NA	0.200534	0.799426	0.00001	0.00001	0.00001	0.00001	NA	NA	NA	645593	624459.7	0.11439
S_20_03659	lcWGS	SAMN36656943	OQ554245	Clade A	F	48	Saint Lawrence	Riviere_du_Loup	2019	8	1	NA	SLE	NA	NA	NA	NA	NA	0.00001	0.999944	0.00001	0.00001	0.00001	0.000016	NA	NA	NA	661003	625280.9	0.19312
S_20_03664	Both	SAMN36656944	OQ554246	Clade A	M	0	Saint Lawrence	Matane	2009	9	3	SLE	SLE	0.99996	0.00001	0.00001	0.00001	0.00001	0.00001	0.99995	0.00001	0.00001	0.00001	0.00001	20318	18565.4	0.28583	664963	640056.9	0.13177
S_20_03665_rep	ddRADseq	SAMN36656945	NA	NA	F	14	Saint Lawrence	Les_Boules	2011	8	9	SLE	NA	0.99996	0.00001	0.00001	0.00001	0.00001	NA	NA	NA	NA	NA	NA	19809	18033.5	0.30142	NA	NA	NA
S_20_00660	ddRADseq	SAMN36656167	NA	NA	M	24	Cumberland Sound	Pangnirtung	2005	8	3	HBSC	NA	0.156848	0.450288	0.325249	0.038329	0.029285	NA	NA	NA	NA	NA	NA	17779	16702	0.19941	NA	NA	NA
S_20_00661	Both	SAMN36656168	MW316168	NA	F	17	Cumberland Sound	Pangnirtung_Imigen	2002	7	6	CS	CS	0.00001	0.00001	0.99996	0.00001	0.00001	0.00001	0.00001	0.00001	0.99995	0.00001	0.00001	18300	17395	0.15786	641460	640564.1	0.00474
S_20_00662	Both	SAMN36656169	OQ553966	Clade D	F	NA	Cumberland Sound	Pangnirtung	2002	7	25	CS	CS	0.00001	0.00001	0.99996	0.00001	0.00001	0.106333	0.009898	0.012771	0.744431	0.06817	0.058397	18430	18482.8	-0.00866	630187	625401.4	0.02585
S_20_00663	lcWGS	SAMN36656170	OQ553967	Clade D	M	27	Cumberland Sound	Pangnirtung_Bon_Accord	2002	7	22	NA	CS	NA	NA	NA	NA	NA	0.00001	0.00001	0.00001	0.99995	0.00001	0.00001	NA	NA	NA	634402	622161.7	0.06639
S_20_00664	Both	SAMN36656171	OQ553968	Clade D	M	31	Cumberland Sound	Pangnirtung_Bon_Accord	2005	8	4	HBSC	HBSC	0.082002	0.56103	0.208855	0.090878	0.057235	0.594691	0.034996	0.02747	0.083352	0.24635	0.013142	18114	17608.2	0.08707	618716	599919.9	0.10571
S_20_00665	ddRADseq	SAMN36656172	NA	NA	M	14	Cumberland Sound	Pangnirtung_Imilit	2006	6	30	HBSC	NA	0.070994	0.556718	0.297025	0.015015	0.060248	NA	NA	NA	NA	NA	NA	18321	18111.6	0.03527	NA	NA	NA
S_20_00666	ddRADseq	SAMN36656173	NA	NA	M	16	Cumberland Sound	Pangnirtung_Emelet	2006	7	1	CS	NA	0.00001	0.00001	0.912832	0.000028	0.08712	NA	NA	NA	NA	NA	NA	18404	18510.9	-0.0175	NA	NA	NA
S_20_00667	ddRADseq	SAMN36656174	NA	NA	F	18	Cumberland Sound	Pangnirtung_Nuvuatiakalak	2002	7	21	CS	NA	0.017113	0.136076	0.804038	0.00001	0.042763	NA	NA	NA	NA	NA	NA	18659	18551.5	0.01755	NA	NA	NA
S_20_00668	ddRADseq	SAMN36656175	NA	NA	M	17	Cumberland Sound	Pangnirtung	2005	8	3	CS	NA	0.069806	0.00001	0.930164	0.00001	0.00001	NA	NA	NA	NA	NA	NA	15849	14626.2	0.26543	NA	NA	NA
S_20_00670	ddRADseq	SAMN36656176	NA	NA	M	19	Cumberland Sound	Pangnirtung	2002	7	10	CS	NA	0.00001	0.00001	0.99996	0.00001	0.00001	NA	NA	NA	NA	NA	NA	18490	18301	0.03139	NA	NA	NA
S_20_00690	ddRADseq	SAMN36656186	NA	NA	M	6	Cumberland Sound	Pangnirtung	2005	7	9	HBSC	NA	0.176056	0.434166	0.309615	0.049166	0.030997	NA	NA	NA	NA	NA	NA	17414	16252.4	0.2228	NA	NA	NA
S_20_00691	lcWGS	SAMN36656187	MW316165	NA	F	19	Cumberland Sound	Pangnirtung_Imilit	2002	7	22	NA	CS	NA	NA	NA	NA	NA	0.00001	0.00001	0.00001	0.99995	0.00001	0.00001	NA	NA	NA	636265	634782.8	0.00789
S_20_00692	ddRADseq	SAMN36656188	NA	NA	M	22	Cumberland Sound	Pangnirtung_Tarriunittuq_Bay	2005	8	3	HBSC	NA	0.080632	0.549735	0.245248	0.024407	0.099978	NA	NA	NA	NA	NA	NA	18339	17649.7	0.12023	NA	NA	NA
S_20_00693	lcWGS	SAMN33394065	OQ553974	Clade D	M	24	Cumberland Sound	Pangnirtung	2005	7	NA	NA	HBSC	NA	NA	NA	NA	NA	0.521074	0.001764	0.033778	0.156311	0.271352	0.015721	NA	NA	NA	640186	641609.5	-0.00751
S_20_00694	lcWGS	SAMN36656189	OQ553975	Clade D	M	27	Cumberland Sound	Pangnirtung_Angijak_Island	2002	7	22	NA	CS	NA	NA	NA	NA	NA	0.00001	0.00001	0.00001	0.99995	0.00001	0.00001	NA	NA	NA	638838	636769	0.01099
S_20_00695	ddRADseq	SAMN36656190	NA	NA	M	NA	Cumberland Sound	Pangnirtung_West_Cumberland_Sound	2002	7	NA	CS	NA	0.00001	0.00001	0.99996	0.00001	0.00001	NA	NA	NA	NA	NA	NA	18458	18337.1	0.01992	NA	NA	NA
S_20_00697	ddRADseq	SAMN36656191	NA	NA	F	26	Cumberland Sound	Pangnirtung	2007	7	4	CS	NA	0.00001	0.00001	0.99996	0.00001	0.00001	NA	NA	NA	NA	NA	NA	18228	17470.8	0.13439	NA	NA	NA
S_20_00701	ddRADseq	SAMN36656193	NA	NA	F	29	Cumberland Sound	Pangnirtung	2005	7	12	HBSC	NA	0.055286	0.610452	0.212921	0.037223	0.084118	NA	NA	NA	NA	NA	NA	18321	18519.6	-0.03248	NA	NA	NA
S_20_00702	ddRADseq	SAMN33394026	NA	NA	M	30	Cumberland Sound	Pangnirtung	2002	7	22	CS	NA	0.10601	0.00001	0.89396	0.00001	0.00001	NA	NA	NA	NA	NA	NA	15320	13948.8	0.31629	NA	NA	NA
S_20_00703	Both	SAMN32779554	MW316171	NA	M	40	Cumberland Sound	Pangnirtung	2006	7	1	CS	CS	0.00001	0.00001	0.99996	0.00001	0.00001	0.00001	0.00001	0.00001	0.81004	0.036735	0.153195	18558	17778.6	0.13469	639112	646037.7	-0.03634
S_20_00709	ddRADseq	SAMN36656194	NA	NA	F	NA	Cumberland Sound	Pangnirtung_West_Cumberland_Sound	2002	7	NA	CS	NA	0.00001	0.00001	0.99996	0.00001	0.00001	NA	NA	NA	NA	NA	NA	18366	17602.9	0.13136	NA	NA	NA
S_20_00776	Both	SAMN36656245	OQ553996	Clade D	M	32	Cumberland Sound	Pangnirtung_Ilugajut	2002	7	NA	CS	CS	0.023312	0.121069	0.790379	0.034122	0.031118	0.00001	0.00001	0.00001	0.99995	0.00001	0.00001	18631	18136.7	0.08248	636861	644246.2	-0.03884
S_20_00777	ddRADseq	SAMN36656246	NA	NA	F	NA	Cumberland Sound	Pangnirtung	2002	7	22	CS	NA	0.046094	0.018111	0.754396	0.042494	0.138905	NA	NA	NA	NA	NA	NA	18440	17965.9	0.07987	NA	NA	NA
S_20_00778	Both	SAMN36656247	MW316169	NA	M	38	Cumberland Sound	Pangnirtung_Imilit	2002	7	6	CS	CS	0.00001	0.158008	0.7625	0.005083	0.0744	0.068698	0.000126	0.005428	0.708385	0.093924	0.123439	18434	18374.9	0.00977	636189	625811.6	0.056
S_20_00781	Both	SAMN36656250	OQ553998	Clade D	F	13	Cumberland Sound	Pangnirtung	2007	7	4	CS	CS	0.018253	0.084486	0.830686	0.010055	0.05652	0.00001	0.00001	0.00001	0.99995	0.00001	0.00001	18384	18015.6	0.0625	634351	625042.4	0.05031
S_20_00782	Both	SAMN36656251	OQ553999	Clade D	M	NA	Cumberland Sound	Pangnirtung	2005	NA	NA	HBSC	HBSC	0.180638	0.33634	0.437599	0.022845	0.022578	0.510814	0.030253	0.008132	0.135774	0.254316	0.060712	16247	14676.9	0.3394	629885	618259.5	0.06351
S_20_00784	Both	SAMN36656252	OQ554000	Clade C	M	29	Cumberland Sound	Pangnirtung_Kangilo_Fjord	2007	7	4	CS	CS	0.00001	0.00001	0.99996	0.00001	0.00001	0.052061	0.00001	0.008696	0.675487	0.137922	0.125825	18313	17552.9	0.13337	637883	639413.4	-0.0081
S_20_00785	lcWGS	SAMN36656253	OQ554001	Clade D	F	NA	Cumberland Sound	Pangnirtung	2006	7	18	NA	CS	NA	NA	NA	NA	NA	0.00001	0.00001	0.00001	0.99995	0.00001	0.00001	NA	NA	NA	631497	620756.5	0.05841
S_20_01255	lcWGS	SAMN36656488	OQ554053	Clade D	M	NA	Cumberland Sound	Pangnirtung_Imilit	2009	7	4	NA	HBSC	NA	NA	NA	NA	NA	0.604222	0.011663	0.010215	0.091304	0.249925	0.032672	NA	NA	NA	639712	641743.9	-0.01073
S_20_01270	lcWGS	SAMN36656493	OQ554058	Clade C	M	25	Cumberland Sound	Pangnirtung_Imilit	1997	7	13	NA	CS	NA	NA	NA	NA	NA	0.00001	0.00001	0.00001	0.869626	0.00001	0.130334	NA	NA	NA	635379	631488.5	0.02082
S_20_01273	lcWGS	SAMN36656494	OQ554059	Clade D	M	24	Cumberland Sound	NA	1997	7	15	NA	CS	NA	NA	NA	NA	NA	0.009739	0.000024	0.00001	0.809296	0.087396	0.093535	NA	NA	NA	644075	639118	0.02625
S_20_01327	lcWGS	SAMN36656507	OQ554072	Clade D	M	21	Cumberland Sound	NA	1997	7	8	NA	CS	NA	NA	NA	NA	NA	0.00001	0.00001	0.00001	0.99995	0.00001	0.00001	NA	NA	NA	635103	640431.2	-0.02815
S_20_01329	lcWGS	SAMN36656508	OQ554073	Clade D	F	13	Cumberland Sound	NA	2001	7	9	NA	CS	NA	NA	NA	NA	NA	0.081409	0.006034	0.00001	0.767327	0.088021	0.057199	NA	NA	NA	630971	623002.8	0.04319
S_20_01335	lcWGS	SAMN36656510	OQ554075	Clade D	F	6	Cumberland Sound	Aupaluktok_Island	2000	7	10	NA	CS	NA	NA	NA	NA	NA	0.00001	0.00001	0.018659	0.78263	0.057234	0.141458	NA	NA	NA	635207	642132.2	-0.03651
S_20_01409	lcWGS	SAMN36656531	OQ554096	Clade D	M	19	Cumberland Sound	NA	1997	7	5	NA	CS	NA	NA	NA	NA	NA	0.00001	0.00001	0.00001	0.99995	0.00001	0.00001	NA	NA	NA	639212	632571.1	0.0355
S_20_01418	Both	SAMN36656536	OQ554101	Clade D	F	23	Cumberland Sound	Pangnirtung_Cumberland_Sound	2002	7	22	CS	CS	0.00001	0.00001	0.99996	0.00001	0.00001	0.063851	0.00001	0.023863	0.746111	0.073972	0.092193	18457	18242.4	0.03554	639925	635602	0.023
S_20_01430	lcWGS	SAMN36656539	OQ554104	Clade D	M	33	Cumberland Sound	Pangnirtung_Cumberland_Sound	1997	7	9	NA	CS	NA	NA	NA	NA	NA	0.00001	0.00001	0.00001	0.99995	0.00001	0.00001	NA	NA	NA	637949	636572.9	0.00732
S_20_01432	lcWGS	SAMN36656540	OQ554105	Clade D	M	18	Cumberland Sound	Pangnirtung_Cumberland_Sound	1997	7	15	NA	CS	NA	NA	NA	NA	NA	0.00001	0.00001	0.00001	0.99995	0.00001	0.00001	NA	NA	NA	636837	636214	0.00331
S_20_01539	lcWGS	SAMN36656565	OQ554131	Clade D	F	15	Cumberland Sound	Clearwater_Fiord	1984	8	25	NA	CS	NA	NA	NA	NA	NA	0.063794	0.006345	0.013404	0.716757	0.093392	0.106307	NA	NA	NA	635680	632574.4	0.01659
S_20_01546	lcWGS	SAMN36656566	OQ554132	Clade D	F	34	Cumberland Sound	Pangnirtung_Bon_Accord	2010	7	6	NA	CS	NA	NA	NA	NA	NA	0.00001	0.00001	0.00001	0.99995	0.00001	0.00001	NA	NA	NA	640762	633158.2	0.04061
S_20_01556	lcWGS	SAMN36656570	OQ554136	Clade C	M	NA	Cumberland Sound	Clearwater_Fiord	1982	7	21	NA	CS	NA	NA	NA	NA	NA	0.00001	0.00001	0.00001	0.822189	0.00001	0.177771	NA	NA	NA	639382	645681.8	-0.03307
S_20_01580	lcWGS	SAMN36656574	OQ554140	Clade D	M	18	Cumberland Sound	Cumberland_sound_Ingiiqtivvik	2016	7	7	NA	HBSC	NA	NA	NA	NA	NA	0.535736	0.020206	0.015764	0.135455	0.263965	0.028874	NA	NA	NA	628956	623396.1	0.0301
S_20_01597	lcWGS	SAMN36656577	OQ554143	Clade D	M	25	Cumberland Sound	Clearwater_Fiord	1984	8	16	NA	HBSC	NA	NA	NA	NA	NA	0.643476	0.001542	0.013676	0.078082	0.229143	0.03408	NA	NA	NA	630993	627248.7	0.02015
S_20_03496	lcWGS	SAMN36656868	OQ554221	Clade D	M	11	Cumberland Sound	Clearwater_Fiord	1994	7	23	NA	CS	NA	NA	NA	NA	NA	0.00001	0.000013	0.00001	0.999947	0.00001	0.00001	NA	NA	NA	635451	627993.2	0.04013
S_20_03509	Both	SAMN36656874	OQ554225	Clade C	F	NA	Cumberland Sound	Pangnirtung	2007	7	12	CS	CS	0.00001	0.00001	0.99996	0.00001	0.00001	0.00001	0.00001	0.00001	0.99995	0.00001	0.00001	18569	17854.8	0.12116	639398	632679.3	0.03593
S_20_03510	Both	SAMN36656875	OQ554226	Clade C	F	NA	Cumberland Sound	Pangnirtung	2007	7	12	CS	CS	0.093517	0.00001	0.906453	0.00001	0.00001	0.00001	0.00001	0.00001	0.99995	0.00001	0.00001	16802	15527.2	0.26548	633683	627600.6	0.03272
S_20_03511	lcWGS	SAMN36656876	OQ554227	Clade D	M	41	Cumberland Sound	Pangnirtung	2002	7	NA	NA	CS	NA	NA	NA	NA	NA	0.055103	0.00001	0.00293	0.763607	0.047836	0.130514	NA	NA	NA	637941	636201.3	0.00925
S_20_03522	Both	SAMN36656885	OQ554230	Clade D	M	NA	Cumberland Sound	Pangnirtung_West_Cumberland_Sound	2002	7	NA	CS	CS	0.00001	0.00001	0.99996	0.00001	0.00001	0.00001	0.00001	0.00001	0.99995	0.00001	0.00001	18526	18440.8	0.014	629533	620179.3	0.05092
S_20_01331	lcWGS	SAMN36656509	OQ554074	Clade D	F	6	Frobisher Bay	Iqaluit	2002	7	26	NA	HBSC	NA	NA	NA	NA	NA	0.617103	0.019733	0.013399	0.107325	0.23572	0.006721	NA	NA	NA	634631	628506.2	0.03296
S_20_01400	lcWGS	SAMN36656530	OQ554095	Clade D	M	19	Frobisher Bay	Iqaluit	1997	8	2	NA	HBSC	NA	NA	NA	NA	NA	0.451326	0.014853	0.027115	0.148789	0.276602	0.081315	NA	NA	NA	631926	625936	0.03232
S_20_01434	lcWGS	SAMN36656541	MW316138	NA	F	9	Frobisher Bay	NA	1996	7	16	NA	HBSC	NA	NA	NA	NA	NA	0.490356	0.030417	0.017491	0.178606	0.244068	0.039062	NA	NA	NA	620735	604509	0.09047
S_20_01437	lcWGS	SAMN36656542	OQ554107	Clade D	M	10	Frobisher Bay	NA	1996	7	18	NA	HBSC	NA	NA	NA	NA	NA	0.553796	0.019941	0.01227	0.101765	0.276482	0.035746	NA	NA	NA	638347	635862.4	0.01322
S_20_01438	lcWGS	SAMN36656543	OQ554108	Clade D	F	6	Frobisher Bay	NA	1996	8	11	NA	HBSC	NA	NA	NA	NA	NA	0.552197	0.002899	0.013678	0.128193	0.27604	0.026993	NA	NA	NA	635396	635443.2	-0.00025
S_20_01444	lcWGS	SAMN36656545	OQ554110	Clade D	M	10	Frobisher Bay	Hidden_Bay	1996	8	5	NA	HBSC	NA	NA	NA	NA	NA	0.614893	0.016821	0.009096	0.019954	0.318204	0.021032	NA	NA	NA	635534	631376.3	0.02227
S_20_01454	lcWGS	SAMN36656547	OQ554112	Clade C	M	30	Frobisher Bay	Kajoosie_Inlet	1993	8	17	NA	HBSC	NA	NA	NA	NA	NA	0.351319	0.014807	0.009729	0.408697	0.155979	0.059468	NA	NA	NA	639339	634446.4	0.02608
S_20_01462	lcWGS	SAMN36656548	OQ554113	Clade D	M	11	Frobisher Bay	NA	1994	7	23	NA	HBSC	NA	NA	NA	NA	NA	0.568134	0.004467	0.017102	0.099419	0.26551	0.045368	NA	NA	NA	637238	639442.1	-0.01167
S_20_03572	ddRADseq	SAMN36656899	NA	NA	M	16	Frobisher Bay	Iqaluit	1991	7	23	HBSC	NA	0.038693	0.606122	0.240072	0.008872	0.10624	NA	NA	NA	NA	NA	NA	18311	18451.6	-0.02313	NA	NA	NA
S_20_03573	ddRADseq	SAMN36656900	NA	NA	M	25	Frobisher Bay	Iqaluit	1992	6	8	HBSC	NA	0.03051	0.544529	0.28446	0.064925	0.075577	NA	NA	NA	NA	NA	NA	17711	18288.7	-0.0962	NA	NA	NA
S_20_03582	ddRADseq	SAMN36656902	NA	NA	F	11	Frobisher Bay	Iqaluit	1991	7	15	HBSC	NA	0.03323	0.625528	0.243689	0.03005	0.067503	NA	NA	NA	NA	NA	NA	18383	18543	-0.02614	NA	NA	NA
S_20_03583	ddRADseq	SAMN36656903	NA	NA	M	1	Frobisher Bay	Iqaluit	1992	6	19	HBSC	NA	0.050811	0.637583	0.205699	0.002496	0.103411	NA	NA	NA	NA	NA	NA	17971	18434.3	-0.07625	NA	NA	NA
S_20_03590	ddRADseq	SAMN36656908	NA	NA	F	42	Frobisher Bay	Iqaluit	1992	7	30	HBSC	NA	0.031852	0.614302	0.163423	0.025862	0.164561	NA	NA	NA	NA	NA	NA	18160	18267.8	-0.01795	NA	NA	NA
S_20_03591	ddRADseq	SAMN36656909	NA	NA	F	15	Frobisher Bay	Iqaluit	1992	7	3	HBSC	NA	0.039107	0.451145	0.349175	0.04048	0.120094	NA	NA	NA	NA	NA	NA	18322	18379.4	-0.00948	NA	NA	NA
S_20_03592	ddRADseq	SAMN36656910	NA	NA	F	3	Frobisher Bay	Iqaluit	1992	8	25	HBSC	NA	0.042246	0.473504	0.383012	0.034859	0.066379	NA	NA	NA	NA	NA	NA	18490	18471	0.00311	NA	NA	NA
S_20_03598	ddRADseq	SAMN36656913	NA	NA	M	19	Frobisher Bay	Iqaluit	1992	7	3	HBSC	NA	0.01993	0.517597	0.330542	0.047989	0.083942	NA	NA	NA	NA	NA	NA	18375	18471.4	-0.01583	NA	NA	NA
S_20_03605	ddRADseq	SAMN36656917	NA	NA	NA	27	Frobisher Bay	Iqaluit	1992	6	5	HBSC	NA	0.05396	0.494735	0.301258	0.079299	0.070748	NA	NA	NA	NA	NA	NA	17368	17584.9	-0.03802	NA	NA	NA
S_20_03606	ddRADseq	SAMN36656918	NA	NA	NA	48	Frobisher Bay	Iqaluit	1992	6	14	HBSC	NA	0.058287	0.516026	0.275887	0.079067	0.070733	NA	NA	NA	NA	NA	NA	18173	18120.5	0.00883	NA	NA	NA
S_20_03613	ddRADseq	SAMN36656921	NA	NA	M	19	Frobisher Bay	Iqaluit	1992	6	5	HBSC	NA	0.046889	0.575593	0.27112	0.021786	0.084612	NA	NA	NA	NA	NA	NA	18345	18470.5	-0.02061	NA	NA	NA
S_20_03614	ddRADseq	SAMN36656922	NA	NA	M	27	Frobisher Bay	Iqaluit	1992	6	9	HBSC	NA	0.020421	0.634021	0.292865	0.024782	0.027912	NA	NA	NA	NA	NA	NA	18245	18271.7	-0.00444	NA	NA	NA
S_20_03623	ddRADseq	SAMN36656925	NA	NA	NA	15	Frobisher Bay	Iqaluit	1992	6	4	HBSC	NA	0.096212	0.541858	0.328349	0.00001	0.033571	NA	NA	NA	NA	NA	NA	17701	17463.6	0.04226	NA	NA	NA
S_20_03630	ddRADseq	SAMN36656930	NA	NA	F	57	Frobisher Bay	Iqaluit	1991	7	7	HBSC	NA	0.044451	0.52855	0.236426	0.093765	0.096808	NA	NA	NA	NA	NA	NA	18232	18407.7	-0.02898	NA	NA	NA
S_20_03631	ddRADseq	SAMN36656931	NA	NA	F	22	Frobisher Bay	Iqaluit	1992	7	3	HBSC	NA	0.060774	0.473214	0.316097	0.039451	0.110464	NA	NA	NA	NA	NA	NA	18145	18343.7	-0.0329	NA	NA	NA
S_20_03632	ddRADseq	SAMN36656932	NA	NA	F	34	Frobisher Bay	Iqaluit	1992	6	19	CS	NA	0.004108	0.00001	0.995862	0.00001	0.00001	NA	NA	NA	NA	NA	NA	17889	17562	0.05745	NA	NA	NA
S_20_00646_rep	ddRADseq	SAMN36656157	NA	NA	M	35	Ungava Bay	Anse_Inussujuaq_Misaqvik	2001	7	20	HBSC	NA	0.062607	0.504256	0.283647	0.022842	0.126648	NA	NA	NA	NA	NA	NA	18208	18320.2	-0.01861	NA	NA	NA
S_20_00647_rep	ddRADseq	SAMN36656158	NA	NA	M	21	Ungava Bay	Anse_Inussujuaq_Misaqvik	2001	7	19	HBSC	NA	0.071135	0.543838	0.31672	0.032094	0.036214	NA	NA	NA	NA	NA	NA	18007	17892.5	0.01962	NA	NA	NA
S_20_00649	ddRADseq	SAMN36656159	NA	NA	M	NA	Ungava Bay	Aupaluk	2001	7	5	HBSC	NA	0.013748	0.578704	0.240444	0.045723	0.121381	NA	NA	NA	NA	NA	NA	18203	18481.7	-0.04573	NA	NA	NA
S_20_00650	ddRADseq	SAMN36656160	NA	NA	F	29	Ungava Bay	Aupaluk	2001	7	5	HBSC	NA	0.05599	0.508279	0.241128	0.147854	0.046748	NA	NA	NA	NA	NA	NA	18516	18334.7	0.03003	NA	NA	NA
S_20_00849_rep	ddRADseq	SAMN36656294	NA	NA	M	28	Ungava Bay	Anse_Inussujuaq_Misaqvik	2001	7	20	HBSC	NA	0.058537	0.623821	0.235895	0.010053	0.071694	NA	NA	NA	NA	NA	NA	18449	18557	-0.01762	NA	NA	NA
S_20_00851_rep	ddRADseq	SAMN36656295	NA	NA	F	12	Ungava Bay	Kangirsuk	2001	6	12	HBSC	NA	0.03145	0.601121	0.256885	0.073085	0.037459	NA	NA	NA	NA	NA	NA	18324	18434.6	-0.01813	NA	NA	NA
S_20_00852_rep	ddRADseq	SAMN36656296	NA	NA	F	16	Ungava Bay	Kangirsuk	2001	6	12	HBSC	NA	0.076583	0.576586	0.225603	0.075506	0.045722	NA	NA	NA	NA	NA	NA	18339	18287.2	0.00862	NA	NA	NA
S_20_00853	ddRADseq	SAMN36656297	NA	NA	F	27	Ungava Bay	Tasiujaq	2001	7	20	HBSC	NA	0.075146	0.598732	0.209476	0.063607	0.05304	NA	NA	NA	NA	NA	NA	18342	18373.5	-0.0052	NA	NA	NA
S_20_00854_rep	ddRADseq	SAMN36656298	NA	NA	F	15	Ungava Bay	Tasiujaq	2001	7	18	HBSC	NA	0.056829	0.604748	0.111146	0.047848	0.17943	NA	NA	NA	NA	NA	NA	18523	18559.4	-0.00594	NA	NA	NA
S_20_00855	ddRADseq	SAMN36656299	NA	NA	M	4	Ungava Bay	Tasiujaq	2001	7	22	HBSC	NA	0.040352	0.569958	0.260856	0.07721	0.051623	NA	NA	NA	NA	NA	NA	18247	18258.9	-0.00197	NA	NA	NA
S_20_00856	ddRADseq	SAMN36656300	NA	NA	M	NA	Ungava Bay	Tasiujaq	2001	7	16	HBSC	NA	0.022377	0.521771	0.317122	0.059827	0.078903	NA	NA	NA	NA	NA	NA	17782	18048	-0.04492	NA	NA	NA
S_20_00857_rep	ddRADseq	SAMN36656301	NA	NA	M	NA	Ungava Bay	Dry_Bay	2001	7	19	HBSC	NA	0.043625	0.630051	0.25345	0.058106	0.014767	NA	NA	NA	NA	NA	NA	18719	18549.5	0.02767	NA	NA	NA
S_20_00916_rep	ddRADseq	SAMN36656334	NA	NA	M	33	Ungava Bay	Kangirsuk	2003	6	19	HBSC	NA	0.023364	0.596618	0.159067	0.073921	0.147031	NA	NA	NA	NA	NA	NA	18373	18559.7	-0.03046	NA	NA	NA
S_20_00917	ddRADseq	SAMN36656335	NA	NA	M	27	Ungava Bay	Kangirsuk	2003	6	19	HBSC	NA	0.015966	0.512869	0.297563	0.073284	0.100318	NA	NA	NA	NA	NA	NA	18347	18553.6	-0.03372	NA	NA	NA
S_20_00918_rep	ddRADseq	SAMN36656336	NA	NA	F	15	Ungava Bay	Kangirsuk	2003	6	19	HBSC	NA	0.029357	0.621013	0.252224	0.036689	0.060717	NA	NA	NA	NA	NA	NA	18174	18468.2	-0.04833	NA	NA	NA
S_20_00921_rep	ddRADseq	SAMN36656338	NA	NA	M	26	Ungava Bay	Kangirsuk	2003	6	19	HBSC	NA	0.028725	0.537875	0.326892	0.019331	0.087176	NA	NA	NA	NA	NA	NA	18068	18063.8	0.00072	NA	NA	NA
S_20_01002	ddRADseq	SAMN36656384	NA	NA	M	6	Ungava Bay	Kangirsuk	2003	6	15	HBSC	NA	0.042341	0.48872	0.309279	0.084049	0.075611	NA	NA	NA	NA	NA	NA	17765	18107	-0.05753	NA	NA	NA
S_20_01012_rep	ddRADseq	SAMN36656389	NA	NA	F	26	Ungava Bay	Tasiujaq	2003	6	30	HBSC	NA	0.045487	0.611315	0.181422	0.07722	0.084556	NA	NA	NA	NA	NA	NA	18358	18470	-0.01838	NA	NA	NA
S_20_01013_rep	ddRADseq	SAMN36656390	NA	NA	F	21	Ungava Bay	Tasiujaq	2003	6	30	HBSC	NA	0.068667	0.521816	0.259204	0.083388	0.066925	NA	NA	NA	NA	NA	NA	18326	18239.4	0.01444	NA	NA	NA
S_20_01014	ddRADseq	SAMN36656391	NA	NA	M	35	Ungava Bay	Cap_Qalirusiq	2003	8	2	HBSC	NA	0.027747	0.563733	0.3501	0.012627	0.045793	NA	NA	NA	NA	NA	NA	18479	18550.8	-0.01172	NA	NA	NA
S_20_01018_rep	ddRADseq	SAMN36656394	NA	NA	M	23	Ungava Bay	Kuujjuaq	2003	6	29	HBSC	NA	0.052102	0.633261	0.210876	0.058397	0.045365	NA	NA	NA	NA	NA	NA	18393	18549.5	-0.02556	NA	NA	NA
S_20_01178	lcWGS	SAMN36656477	OQ554038	Clade D	F	28	Ungava Bay	Leaf_Bay	2019	7	26	NA	HBSC	NA	NA	NA	NA	NA	0.568438	0.020086	0.00001	0.097113	0.261705	0.052648	NA	NA	NA	626236	616110.3	0.05553
S_20_01179	lcWGS	SAMN36656478	OQ554039	Clade D	M	7	Ungava Bay	Leaf_Bay	2019	8	14	NA	HBSC	NA	NA	NA	NA	NA	0.536719	0.015927	0.041308	0.088222	0.269745	0.048078	NA	NA	NA	637259	634142.3	0.01663
S_20_01180	lcWGS	SAMN36656479	OQ554040	Clade C	F	19	Ungava Bay	Cap_Qalirusiq	2019	7	26	NA	HBSC	NA	NA	NA	NA	NA	0.586543	0.023854	0.00001	0.1223	0.244546	0.022747	NA	NA	NA	635677	625788.6	0.05341
S_20_01874	ddRADseq	SAMN36656642	NA	NA	M	NA	Ungava Bay	Baie_Ungavatuaq	1994	8	16	HBSC	NA	0.039422	0.435322	0.365024	0.019833	0.140398	NA	NA	NA	NA	NA	NA	18184	17940.4	0.04164	NA	NA	NA
S_20_01878	ddRADseq	SAMN36656643	NA	NA	F	NA	Ungava Bay	Baie_Ungavatuaq	1994	8	16	HBSC	NA	0.022734	0.635285	0.28364	0.058331	0.00001	NA	NA	NA	NA	NA	NA	18254	18506	-0.04118	NA	NA	NA
S_20_01896	ddRADseq	SAMN36656647	NA	NA	M	NA	Ungava Bay	Aupaluk	1999	7	21	HBSC	NA	0.065768	0.519722	0.267511	0.029839	0.11716	NA	NA	NA	NA	NA	NA	18330	18555.9	-0.03685	NA	NA	NA
S_20_01904	ddRADseq	SAMN36656650	NA	NA	F	NA	Ungava Bay	Aupaluk	1999	7	2	HBSC	NA	0.054206	0.582309	0.192628	0.04294	0.127917	NA	NA	NA	NA	NA	NA	18026	18359	-0.05505	NA	NA	NA
S_20_01906	ddRADseq	SAMN36656651	NA	NA	M	NA	Ungava Bay	Aupaluk	1999	7	15	HBSC	NA	0.043552	0.608616	0.213821	0.044083	0.089929	NA	NA	NA	NA	NA	NA	18407	18548	-0.02302	NA	NA	NA
S_20_01933	ddRADseq	SAMN36656653	NA	NA	M	NA	Ungava Bay	Aupaluk	1999	7	2	HBSC	NA	0.026384	0.660401	0.211609	0.017174	0.084433	NA	NA	NA	NA	NA	NA	18230	18563.5	-0.05439	NA	NA	NA
S_20_01938	ddRADseq	SAMN36656655	NA	NA	M	NA	Ungava Bay	Tasiujaq	1999	7	15	HBSC	NA	0.044196	0.585373	0.261003	0.07455	0.034878	NA	NA	NA	NA	NA	NA	18281	18179.8	0.01696	NA	NA	NA
S_20_01939	ddRADseq	SAMN36656656	NA	NA	F	NA	Ungava Bay	Tasiujaq	1999	7	28	HBSC	NA	0.031493	0.554454	0.247092	0.070148	0.096813	NA	NA	NA	NA	NA	NA	18368	18500.5	-0.02169	NA	NA	NA
S_20_01942	ddRADseq	SAMN36656657	NA	NA	M	NA	Ungava Bay	Tasiujaq	1999	7	27	HBSC	NA	0.034593	0.621079	0.264944	0.013781	0.065602	NA	NA	NA	NA	NA	NA	18451	18548.9	-0.01598	NA	NA	NA
S_20_01985	ddRADseq	SAMN36656663	NA	NA	F	NA	Ungava Bay	Tasiujaq	2010	7	12	HBSC	NA	0.07317	0.566659	0.269024	0.065806	0.025341	NA	NA	NA	NA	NA	NA	17968	17801.3	0.02875	NA	NA	NA
S_20_01986	ddRADseq	SAMN36656664	NA	NA	F	NA	Ungava Bay	Tasiujaq	2010	8	12	HBSC	NA	0.045208	0.511832	0.31799	0.004681	0.120288	NA	NA	NA	NA	NA	NA	18341	18560.8	-0.03585	NA	NA	NA
S_20_01991	ddRADseq	SAMN36656665	NA	NA	F	NA	Ungava Bay	Kangiqsualujjuaq	2010	8	16	HBSC	NA	0.087874	0.533508	0.347701	0.00001	0.030907	NA	NA	NA	NA	NA	NA	18179	17980.8	0.03376	NA	NA	NA
S_20_02109	ddRADseq	SAMN36656679	NA	NA	M	NA	Ungava Bay	Tasiujaq	2018	7	14	HBSC	NA	0.025683	0.572845	0.228304	0.122288	0.05088	NA	NA	NA	NA	NA	NA	18387	18441.2	-0.0089	NA	NA	NA
S_20_02110	ddRADseq	SAMN36656680	NA	NA	M	NA	Ungava Bay	Island_Qulluvik	2018	7	1	HBSC	NA	0.104318	0.540549	0.20771	0.075788	0.071635	NA	NA	NA	NA	NA	NA	17945	17750.2	0.03378	NA	NA	NA
S_20_02115	ddRADseq	SAMN36656681	NA	NA	F	NA	Ungava Bay	Islands_Pakkiviit	2018	7	22	HBSC	NA	0.122032	0.542676	0.313413	0.021869	0.00001	NA	NA	NA	NA	NA	NA	17858	17621.1	0.04135	NA	NA	NA
S_20_02182	ddRADseq	SAMN36656690	NA	NA	M	NA	Ungava Bay	Pointe_Tikiraq	2002	6	28	HBSC	NA	0.053932	0.566693	0.185974	0.070054	0.123347	NA	NA	NA	NA	NA	NA	18463	18544.6	-0.01333	NA	NA	NA
S_20_02255	ddRADseq	SAMN36656697	NA	NA	F	NA	Ungava Bay	Cap_Qalirusiq	2015	7	11	HBSC	NA	0.012874	0.714693	0.215574	0.056849	0.00001	NA	NA	NA	NA	NA	NA	18330	18555.5	-0.0368	NA	NA	NA
S_20_02256	ddRADseq	SAMN36656698	NA	NA	F	NA	Ungava Bay	Tasiujaq	2015	7	27	HBSC	NA	0.041257	0.575715	0.22821	0.034212	0.120606	NA	NA	NA	NA	NA	NA	18110	18470.5	-0.05919	NA	NA	NA
S_20_02257	ddRADseq	SAMN36656699	NA	NA	F	NA	Ungava Bay	Cap_Qalirusiq	2015	7	11	HBSC	NA	0.115713	0.552518	0.281468	0.050291	0.00001	NA	NA	NA	NA	NA	NA	17884	17526.1	0.0633	NA	NA	NA
S_20_02258	ddRADseq	SAMN36656700	NA	NA	F	NA	Ungava Bay	Baie_Ungavatuaq	2015	7	4	HBSC	NA	0.063049	0.606362	0.166267	0.071662	0.09266	NA	NA	NA	NA	NA	NA	18306	18546.4	-0.03925	NA	NA	NA
S_20_02261	ddRADseq	SAMN36656701	NA	NA	M	NA	Ungava Bay	Pointe_Tikiraq	2015	6	26	HBSC	NA	0.00001	0.572256	0.182562	0.1	0.145172	NA	NA	NA	NA	NA	NA	18114	18475.2	-0.05931	NA	NA	NA
S_20_02262	ddRADseq	SAMN36656702	NA	NA	M	NA	Ungava Bay	Pointe_Umiannguaq	2015	7	3	HBSC	NA	0.021515	0.564056	0.304123	0.00001	0.110297	NA	NA	NA	NA	NA	NA	18174	18272	-0.01632	NA	NA	NA
S_20_02350	ddRADseq	SAMN36656709	NA	NA	F	NA	Ungava Bay	Baie_Ungavatuaq	2018	7	20	HBSC	NA	0.032523	0.617719	0.287506	0.006391	0.055861	NA	NA	NA	NA	NA	NA	18364	18556.8	-0.03146	NA	NA	NA
S_20_02352	ddRADseq	SAMN36656710	NA	NA	F	NA	Ungava Bay	Aupaluk	2018	7	17	HBSC	NA	0.029081	0.611481	0.271886	0.024386	0.063167	NA	NA	NA	NA	NA	NA	18283	18525.8	-0.03968	NA	NA	NA
S_20_02354	ddRADseq	SAMN36656712	NA	NA	M	NA	Ungava Bay	Kangirsuk	2018	6	28	HBSC	NA	0.049203	0.616449	0.241972	0.062158	0.030218	NA	NA	NA	NA	NA	NA	18401	18537.8	-0.02236	NA	NA	NA
S_20_02355	ddRADseq	SAMN36656713	NA	NA	M	NA	Ungava Bay	Island_Qulluvik	2018	7	9	HBSC	NA	0.032957	0.613491	0.251855	0.041332	0.060365	NA	NA	NA	NA	NA	NA	18333	18559.6	-0.03699	NA	NA	NA
S_20_02364	ddRADseq	SAMN36656715	NA	NA	M	NA	Ungava Bay	Tasiujaq	2018	7	11	HBSC	NA	0.056506	0.619464	0.170109	0.095477	0.058445	NA	NA	NA	NA	NA	NA	18427	18540.9	-0.01861	NA	NA	NA
S_20_02365	ddRADseq	SAMN36656716	NA	NA	M	NA	Ungava Bay	Aupaluk	2018	7	7	HBSC	NA	0.084737	0.595003	0.213748	0.00001	0.106503	NA	NA	NA	NA	NA	NA	18292	18355.5	-0.01052	NA	NA	NA
S_20_02380	ddRADseq	SAMN36656720	NA	NA	M	NA	Ungava Bay	Tasiujaq	2018	7	10	HBSC	NA	0.037168	0.524476	0.290926	0.070504	0.076925	NA	NA	NA	NA	NA	NA	18150	18155.6	-0.00094	NA	NA	NA
S_20_02383	ddRADseq	SAMN36656721	NA	NA	M	NA	Ungava Bay	Tasiujaq	2018	7	10	HBSC	NA	0.055648	0.586041	0.275253	0.061335	0.021723	NA	NA	NA	NA	NA	NA	18256	18279.1	-0.00385	NA	NA	NA
S_20_02385	ddRADseq	SAMN36656722	NA	NA	F	NA	Ungava Bay	Cap_Qalirusiq	2018	7	14	HBSC	NA	0.065253	0.611248	0.203116	0.063514	0.056868	NA	NA	NA	NA	NA	NA	18268	18533.7	-0.04343	NA	NA	NA
S_20_02386	ddRADseq	SAMN36656723	NA	NA	M	NA	Ungava Bay	Tasiujaq	2018	7	7	HBSC	NA	0.034091	0.561762	0.22467	0.066208	0.11327	NA	NA	NA	NA	NA	NA	18241	18241.7	-0.00012	NA	NA	NA
S_20_02387	ddRADseq	SAMN36656724	NA	NA	F	NA	Ungava Bay	Cap_Qalirusiq	2018	7	9	HBSC	NA	0.023468	0.608926	0.298587	0.032671	0.036348	NA	NA	NA	NA	NA	NA	18232	18508.5	-0.04528	NA	NA	NA
S_20_02388	ddRADseq	SAMN36656725	NA	NA	F	NA	Ungava Bay	Tasiujaq	2018	7	11	HBSC	NA	0.058162	0.587816	0.21985	0.085787	0.048385	NA	NA	NA	NA	NA	NA	18289	18347.8	-0.00973	NA	NA	NA
S_20_02389	ddRADseq	SAMN36656726	NA	NA	F	NA	Ungava Bay	Cap_Qalirusiq	2018	7	10	HBSC	NA	0.112883	0.506356	0.253423	0.087215	0.040124	NA	NA	NA	NA	NA	NA	17760	17427.1	0.05932	NA	NA	NA
S_20_02390	ddRADseq	SAMN36656727	NA	NA	F	NA	Ungava Bay	Cap_Qalirusiq	2018	7	13	HBSC	NA	0.01528	0.638047	0.281165	0.065498	0.00001	NA	NA	NA	NA	NA	NA	18184	18473.5	-0.04751	NA	NA	NA
S_20_02391	ddRADseq	SAMN36656728	NA	NA	F	NA	Ungava Bay	Aupaluk	2018	7	7	HBSC	NA	0.058404	0.595985	0.186963	0.08752	0.071127	NA	NA	NA	NA	NA	NA	18398	18560.4	-0.02648	NA	NA	NA
S_20_02392	ddRADseq	SAMN36656729	NA	NA	M	NA	Ungava Bay	Island_Qulluvik	2018	7	6	HBSC	NA	0.005447	0.642998	0.188192	0.101755	0.061607	NA	NA	NA	NA	NA	NA	18172	18480.6	-0.05063	NA	NA	NA
S_20_02393	ddRADseq	SAMN36656730	NA	NA	F	NA	Ungava Bay	Island_Qulluvik	2018	7	6	HBSC	NA	0.046815	0.5594	0.272699	0.048109	0.072978	NA	NA	NA	NA	NA	NA	18416	18518.1	-0.0167	NA	NA	NA
S_20_02394	ddRADseq	SAMN36656731	NA	NA	M	NA	Ungava Bay	Island_Qulluvik	2018	7	2	HBSC	NA	0.054592	0.569196	0.236385	0.070121	0.069706	NA	NA	NA	NA	NA	NA	18327	18350.4	-0.00388	NA	NA	NA
S_20_02582	ddRADseq	SAMN36656735	NA	NA	M	NA	Ungava Bay	Aupaluk	2017	7	23	HBSC	NA	0.044441	0.575281	0.194406	0.061653	0.12422	NA	NA	NA	NA	NA	NA	18221	18375.3	-0.0255	NA	NA	NA
S_20_02591	ddRADseq	SAMN36656736	NA	NA	F	NA	Ungava Bay	Tasiujaq	2017	8	5	HBSC	NA	0.048485	0.541373	0.283846	0.060237	0.06606	NA	NA	NA	NA	NA	NA	18345	18540.2	-0.03188	NA	NA	NA
S_20_02608	ddRADseq	SAMN36656737	NA	NA	M	NA	Ungava Bay	Kuujjuaq	2017	7	2	HBSC	NA	0.012541	0.625784	0.308201	0.032418	0.021056	NA	NA	NA	NA	NA	NA	18130	18486	-0.05838	NA	NA	NA
S_20_02609	ddRADseq	SAMN36656738	NA	NA	M	NA	Ungava Bay	Tasiujaq	2017	7	4	HBSC	NA	0.021589	0.611162	0.246332	0.041068	0.079849	NA	NA	NA	NA	NA	NA	18281	18523	-0.03958	NA	NA	NA
S_20_02610	ddRADseq	SAMN36656739	NA	NA	M	NA	Ungava Bay	Tasiujaq	2017	9	8	HBSC	NA	0.037705	0.624306	0.214052	0.040186	0.083752	NA	NA	NA	NA	NA	NA	18226	18288.8	-0.01043	NA	NA	NA
S_20_02611	ddRADseq	SAMN36656740	NA	NA	M	NA	Ungava Bay	Tasiujaq	2017	6	29	HBSC	NA	0.05949	0.542484	0.282253	0.039689	0.076084	NA	NA	NA	NA	NA	NA	18322	18520.2	-0.03245	NA	NA	NA
S_20_02612	ddRADseq	SAMN36656741	NA	NA	F	NA	Ungava Bay	Tasiujaq	2017	7	12	HBSC	NA	0.071721	0.584164	0.179748	0.035169	0.129197	NA	NA	NA	NA	NA	NA	18362	18533.4	-0.02801	NA	NA	NA
S_20_02633	ddRADseq	SAMN36656742	NA	NA	F	NA	Ungava Bay	Baie_Ungavatuaq	2016	7	20	HBSC	NA	0.075772	0.65896	0.217919	0.02313	0.024218	NA	NA	NA	NA	NA	NA	18283	18400.4	-0.01935	NA	NA	NA
S_20_02634	ddRADseq	SAMN36656743	NA	NA	M	NA	Ungava Bay	Tasiujaq	2016	7	12	HBSC	NA	0.051967	0.560745	0.250184	0.048049	0.089054	NA	NA	NA	NA	NA	NA	18288	18550.3	-0.04283	NA	NA	NA
S_20_02635	ddRADseq	SAMN36656744	NA	NA	F	NA	Ungava Bay	Baie_Ungavatuaq	2016	7	27	HBSC	NA	0.028029	0.504954	0.345907	0.050127	0.070983	NA	NA	NA	NA	NA	NA	18155	18147.1	0.00132	NA	NA	NA
S_20_02636	ddRADseq	SAMN36656745	NA	NA	M	NA	Ungava Bay	Tasiujaq	2016	7	12	HBSC	NA	0.032443	0.616243	0.239898	0.064871	0.046545	NA	NA	NA	NA	NA	NA	18175	18539.9	-0.05962	NA	NA	NA
S_20_02714	ddRADseq	SAMN36656748	NA	NA	M	NA	Ungava Bay	Kangiqsualujjuaq	2007	7	23	HBSC	NA	0.078094	0.488646	0.260348	0.089755	0.083157	NA	NA	NA	NA	NA	NA	17857	17542.5	0.05532	NA	NA	NA
S_20_02715	ddRADseq	SAMN36656749	NA	NA	M	NA	Ungava Bay	Kangiqsualujjuaq	2007	7	22	HBSC	NA	0.053956	0.569286	0.224047	0.017126	0.135586	NA	NA	NA	NA	NA	NA	18354	18567.5	-0.03481	NA	NA	NA
S_20_02726	ddRADseq	SAMN36656751	NA	NA	M	NA	Ungava Bay	Baie_Ungavatuaq	2007	7	17	HBSC	NA	0.039914	0.595037	0.239069	0.024564	0.101416	NA	NA	NA	NA	NA	NA	17938	18149.4	-0.03548	NA	NA	NA
S_20_02727	ddRADseq	SAMN36656752	NA	NA	F	24	Ungava Bay	Pointe_Tikiraq	2007	6	22	HBSC	NA	0.045086	0.603929	0.24131	0.039901	0.069774	NA	NA	NA	NA	NA	NA	18321	18564.4	-0.03969	NA	NA	NA
S_20_02728	ddRADseq	SAMN36656753	NA	NA	M	9	Ungava Bay	Pointe_Tikiraq	2007	6	22	HBSC	NA	0.062561	0.485991	0.309129	0.047568	0.094751	NA	NA	NA	NA	NA	NA	18152	18309.5	-0.02613	NA	NA	NA
S_20_02908	ddRADseq	SAMN36656766	NA	NA	M	NA	Ungava Bay	Island_Qulluvik	2018	7	7	HBSC	NA	0.024254	0.645503	0.231561	0.05601	0.042672	NA	NA	NA	NA	NA	NA	18148	18257.2	-0.01818	NA	NA	NA
S_20_02910	ddRADseq	SAMN36656767	NA	NA	F	NA	Ungava Bay	Island_Qulluvik	2018	7	2	HBSC	NA	0.04555	0.675791	0.244311	0.02095	0.013398	NA	NA	NA	NA	NA	NA	18512	18548	-0.00587	NA	NA	NA
S_20_02911	ddRADseq	SAMN36656768	NA	NA	M	NA	Ungava Bay	Island_Qulluvik	2018	6	29	HBSC	NA	0.110076	0.555628	0.235381	0.052431	0.046483	NA	NA	NA	NA	NA	NA	17996	17887.9	0.01852	NA	NA	NA
S_20_02912	ddRADseq	SAMN36656769	NA	NA	M	NA	Ungava Bay	Island_Qulluvik	2018	6	24	HBSC	NA	0.076756	0.536002	0.299843	0.004475	0.082926	NA	NA	NA	NA	NA	NA	18266	17940.1	0.05564	NA	NA	NA
S_20_02916	ddRADseq	SAMN36656770	NA	NA	M	NA	Ungava Bay	Island_Qulluvik	2018	6	29	HBSC	NA	0.0242	0.669962	0.224444	0.059569	0.021826	NA	NA	NA	NA	NA	NA	18288	18474	-0.03054	NA	NA	NA
S_20_02917	ddRADseq	SAMN36656771	NA	NA	M	NA	Ungava Bay	Island_Qulluvik	2018	6	24	HBSC	NA	0.02775	0.542973	0.238248	0.06188	0.129149	NA	NA	NA	NA	NA	NA	18275	18444.9	-0.02794	NA	NA	NA
S_20_03039	ddRADseq	SAMN36656792	NA	NA	F	15	Ungava Bay	Qarmait	2001	6	20	HBSC	NA	0.074938	0.593571	0.281195	0.023686	0.02661	NA	NA	NA	NA	NA	NA	18500	18417.1	0.01364	NA	NA	NA
S_20_03092	ddRADseq	SAMN36656804	NA	NA	F	14	Ungava Bay	Baie_Qirnituup	1997	7	12	HBSC	NA	0.070663	0.535016	0.258635	0.071936	0.06375	NA	NA	NA	NA	NA	NA	18144	18026.7	0.01989	NA	NA	NA
S_20_03095	ddRADseq	SAMN36656805	NA	NA	F	25	Ungava Bay	Baie_Qirnituup	1997	7	7	HBSC	NA	0.025568	0.548989	0.2582	0.085277	0.081966	NA	NA	NA	NA	NA	NA	18322	18475.5	-0.02519	NA	NA	NA
S_20_03096	ddRADseq	SAMN36656806	NA	NA	F	37	Ungava Bay	Baie_Qirnituup	1997	7	7	HBSC	NA	0.02857	0.549619	0.298676	0.027689	0.095446	NA	NA	NA	NA	NA	NA	18127	18248.4	-0.02021	NA	NA	NA
S_20_03118	ddRADseq	SAMN36656814	NA	NA	M	36	Ungava Bay	Kuujjuaq	1997	7	26	HBSC	NA	0.031779	0.603607	0.235187	0.031015	0.098411	NA	NA	NA	NA	NA	NA	18283	18495	-0.03476	NA	NA	NA
S_20_03195	ddRADseq	SAMN36656821	NA	NA	M	NA	Ungava Bay	Kuujjuaq	1998	7	11	HBSC	NA	0.034582	0.586931	0.297487	0.041645	0.039355	NA	NA	NA	NA	NA	NA	18423	18492.5	-0.01139	NA	NA	NA
S_20_01036	ddRADseq	SAMN36656406	NA	NA	M	26	North Hudson Strait	Cape_Dorset	2000	11	4	HBSC	NA	0.110379	0.566255	0.231061	0.085313	0.006992	NA	NA	NA	NA	NA	NA	18197	18091.4	0.0178	NA	NA	NA
S_20_01038	ddRADseq	SAMN36656407	NA	NA	F	13	North Hudson Strait	Cape_Dorset	2000	11	1	HBSC	NA	0.052958	0.598675	0.220457	0.032172	0.095738	NA	NA	NA	NA	NA	NA	18391	18448.3	-0.00942	NA	NA	NA
S_20_01040	ddRADseq	SAMN36656408	NA	NA	M	NA	North Hudson Strait	Cape_Dorset	2000	10	31	HBSC	NA	0.071971	0.578742	0.29419	0.048977	0.006121	NA	NA	NA	NA	NA	NA	18254	18387.2	-0.022	NA	NA	NA
S_20_01042	ddRADseq	SAMN36656409	NA	NA	M	30	North Hudson Strait	Cape_Dorset_Pakituaq	1999	11	10	HBSC	NA	0.063243	0.628769	0.241402	0.066575	0.00001	NA	NA	NA	NA	NA	NA	18456	18493.3	-0.0061	NA	NA	NA
S_20_01110	ddRADseq	SAMN36656453	NA	NA	F	15	North Hudson Strait	Lake_Harbour	1994	11	1	HBSC	NA	0.024773	0.5983	0.203717	0.067004	0.106206	NA	NA	NA	NA	NA	NA	18407	18558.9	-0.02479	NA	NA	NA
S_20_01278	lcWGS	SAMN36656495	OQ554060	Clade D	M	27	North Hudson Strait	Itivik_Bay	1993	10	13	NA	HBSC	NA	NA	NA	NA	NA	0.607107	0.028602	0.001685	0.088742	0.26218	0.011684	NA	NA	NA	638475	631284	0.03854
S_20_01337	lcWGS	SAMN36656511	OQ554076	Clade D	F	21	North Hudson Strait	Big_Island	2009	6	10	NA	HBSC	NA	NA	NA	NA	NA	0.58131	0.001725	0.019715	0.123352	0.245428	0.02847	NA	NA	NA	641029	642561.2	-0.00808
S_20_01339	lcWGS	SAMN36656512	OQ554077	Clade D	F	21	North Hudson Strait	Big_Island	2009	6	12	NA	HBSC	NA	NA	NA	NA	NA	0.605618	0.017423	0.000842	0.067758	0.308348	0.00001	NA	NA	NA	632365	626842.3	0.02974
S_20_01346	lcWGS	SAMN36656513	OQ554078	Clade D	F	22	North Hudson Strait	NA	2002	10	NA	NA	HBSC	NA	NA	NA	NA	NA	0.557777	0.016845	0.016863	0.135168	0.249529	0.023818	NA	NA	NA	639831	637589.3	0.01191
S_20_01350	lcWGS	SAMN36656514	OQ554079	Clade D	M	23	North Hudson Strait	NA	2001	11	9	NA	HBSC	NA	NA	NA	NA	NA	0.574563	0.00001	0.009176	0.122566	0.249492	0.044192	NA	NA	NA	636206	647666.1	-0.05998
S_20_01355	lcWGS	SAMN36656515	OQ554080	Clade D	M	22	North Hudson Strait	NA	2001	11	8	NA	HBSC	NA	NA	NA	NA	NA	0.610032	0.031534	0.006792	0.076538	0.246399	0.028704	NA	NA	NA	629572	610536.7	0.10527
S_20_01357	lcWGS	SAMN36656516	OQ554081	Clade D	F	30	North Hudson Strait	Kimmirut	2001	11	8	NA	HBSC	NA	NA	NA	NA	NA	0.608289	0.005955	0.00001	0.092895	0.258782	0.03407	NA	NA	NA	642568	641144.1	0.00752
S_20_01386	lcWGS	SAMN36656523	OQ554088	Clade D	F	5	North Hudson Strait	Kimmirut	2008	6	19	NA	HBSC	NA	NA	NA	NA	NA	0.610063	0.040459	0.009972	0.079566	0.224319	0.035621	NA	NA	NA	610961	588328.2	0.12941
S_20_01453	lcWGS	SAMN36656546	OQ554111	Clade D	F	68	North Hudson Strait	Big_Island_Area	1993	7	10	NA	HBSC	NA	NA	NA	NA	NA	0.579161	0.022302	0.017896	0.098713	0.235956	0.045973	NA	NA	NA	635860	637035	-0.00624
S_20_01463	lcWGS	SAMN36656549	OQ554114	Clade D	F	16	North Hudson Strait	NA	1996	5	18	NA	HBSC	NA	NA	NA	NA	NA	0.612553	0.006731	0.017369	0.075364	0.255457	0.032525	NA	NA	NA	640361	643271.6	-0.01532
S_20_01482	lcWGS	SAMN36656554	OQ554120	Clade D	M	17	North Hudson Strait	Itivik_Bay	1991	11	2	NA	HBSC	NA	NA	NA	NA	NA	0.625572	0.010589	0.00001	0.084515	0.267266	0.012049	NA	NA	NA	635217	638241	-0.01603
S_20_01486	lcWGS	SAMN36656555	OQ554121	Clade D	M	3	North Hudson Strait	Itivik_Bay	1994	10	27	NA	HBSC	NA	NA	NA	NA	NA	0.595402	0.009007	0.00001	0.117393	0.248813	0.029375	NA	NA	NA	624744	616789.1	0.04346
S_20_01487	lcWGS	SAMN36656556	OQ554122	Clade D	F	3	North Hudson Strait	NA	1994	10	27	NA	HBSC	NA	NA	NA	NA	NA	0.617917	0.000135	0.00001	0.1198	0.256594	0.005546	NA	NA	NA	630362	639054.8	-0.04602
S_20_01489	lcWGS	SAMN36656557	OQ554123	Clade D	M	36	North Hudson Strait	Itivik_Bay	1994	10	27	NA	HBSC	NA	NA	NA	NA	NA	0.630104	0.029587	0.00001	0.084401	0.237704	0.018193	NA	NA	NA	633601	623060.6	0.05717
S_20_01494	lcWGS	SAMN36656558	OQ554124	Clade D	M	36	North Hudson Strait	NA	1994	10	27	NA	HBSC	NA	NA	NA	NA	NA	0.572423	0.005245	0.013033	0.093752	0.254371	0.061176	NA	NA	NA	635876	642533.1	-0.03509
S_20_01507	lcWGS	SAMN36656559	OQ554125	Clade D	M	4	North Hudson Strait	Itivik_Bay	1996	10	NA	NA	HBSC	NA	NA	NA	NA	NA	0.649666	0.033649	0.00001	0.106669	0.203628	0.006379	NA	NA	NA	611799	590082.8	0.12371
S_20_01528	lcWGS	SAMN36656563	OQ554129	Clade A	M	19	North Hudson Strait	Maniittur_Cape_Kimmirut	1989	7	10	NA	HBSC	NA	NA	NA	NA	NA	0.537532	0.005365	0.038652	0.105061	0.272186	0.041205	NA	NA	NA	633450	645042	-0.06088
S_20_03486	ddRADseq	SAMN36656867	NA	NA	F	4	North Hudson Strait	Lake_Harbour_Kimmirut	1992	5	28	HBSC	NA	0.026993	0.547198	0.263692	0.039074	0.123042	NA	NA	NA	NA	NA	NA	18200	18192.1	0.00132	NA	NA	NA
S_20_03503	lcWGS	SAMN36656870	OQ554223	Clade D	M	11	North Hudson Strait	Near_Kimmirut_Just_Island	1996	11	23	NA	HBSC	NA	NA	NA	NA	NA	0.586351	0.022723	0.020048	0.092551	0.243148	0.035179	NA	NA	NA	631332	624900.4	0.03475
S_20_03577	ddRADseq	SAMN36656901	NA	NA	F	NA	North Hudson Strait	Kimmirut	1989	7	10	HBSC	NA	0.046882	0.54576	0.221886	0.049775	0.135698	NA	NA	NA	NA	NA	NA	17910	18198	-0.04814	NA	NA	NA
S_20_03585	ddRADseq	SAMN36656904	NA	NA	F	13	North Hudson Strait	Lake_Harbour_Kimmirut	1992	10	11	HBSC	NA	0.012638	0.715765	0.16919	0.050187	0.05222	NA	NA	NA	NA	NA	NA	18452	18562.9	-0.0181	NA	NA	NA
S_20_03586	ddRADseq	SAMN36656905	NA	NA	M	NA	North Hudson Strait	Kimmirut	1989	6	24	HBSC	NA	0.030312	0.618938	0.218349	0.076559	0.055843	NA	NA	NA	NA	NA	NA	18337	18529.6	-0.03151	NA	NA	NA
S_20_03587	ddRADseq	SAMN36656906	NA	NA	M	NA	North Hudson Strait	Kimmirut	1992	10	11	HBSC	NA	0.016889	0.615917	0.219027	0.0381	0.110066	NA	NA	NA	NA	NA	NA	18303	18563.8	-0.04253	NA	NA	NA
S_20_03588	ddRADseq	SAMN36656907	NA	NA	F	NA	North Hudson Strait	Kimmirut	1991	11	7	HBSC	NA	0.028431	0.38318	0.47921	0.049399	0.059781	NA	NA	NA	NA	NA	NA	18263	18544.7	-0.046	NA	NA	NA
S_20_03593	ddRADseq	SAMN36656911	NA	NA	M	35	North Hudson Strait	Lake_Harbour_Kimmirut	1992	10	11	HBSC	NA	0.034582	0.66267	0.27889	0.00712	0.016739	NA	NA	NA	NA	NA	NA	18374	18565.8	-0.03129	NA	NA	NA
S_20_03595	ddRADseq	SAMN36656912	NA	NA	F	NA	North Hudson Strait	Kimmirut	1992	10	11	HBSC	NA	0.029236	0.63258	0.230057	0.041946	0.06618	NA	NA	NA	NA	NA	NA	18102	18208.2	-0.01779	NA	NA	NA
S_20_03599	ddRADseq	SAMN36656914	NA	NA	M	23	North Hudson Strait	Lake_Harbour_Kimmirut	1992	10	17	HBSC	NA	0.01669	0.566651	0.24792	0.068232	0.100506	NA	NA	NA	NA	NA	NA	18216	18397	-0.02986	NA	NA	NA
S_20_03600	ddRADseq	SAMN36656915	NA	NA	F	NA	North Hudson Strait	Kimmirut	1989	6	24	HBSC	NA	0.037052	0.589309	0.23571	0.053957	0.083972	NA	NA	NA	NA	NA	NA	18246	18487.5	-0.03961	NA	NA	NA
S_20_03601	ddRADseq	SAMN36656916	NA	NA	F	NA	North Hudson Strait	Kimmirut	1989	6	24	HBSC	NA	0.036723	0.586657	0.23302	0.048797	0.094802	NA	NA	NA	NA	NA	NA	18331	18509.7	-0.02925	NA	NA	NA
S_20_03607	ddRADseq	SAMN36656919	NA	NA	M	NA	North Hudson Strait	Kimmirut	1991	11	7	HBSC	NA	0.074429	0.544377	0.232358	0.054745	0.094091	NA	NA	NA	NA	NA	NA	18034	18167.6	-0.02241	NA	NA	NA
S_20_03608	ddRADseq	SAMN36656920	NA	NA	F	NA	North Hudson Strait	Kimmirut	1990	7	17	LGR	NA	0.0151	0.053992	0.116593	0.056383	0.757933	NA	NA	NA	NA	NA	NA	18428	18555.1	-0.02075	NA	NA	NA
S_20_03617	ddRADseq	SAMN36656923	NA	NA	F	NA	North Hudson Strait	Kimmirut	1989	7	13	HBSC	NA	0.031774	0.532933	0.277406	0.041566	0.116321	NA	NA	NA	NA	NA	NA	18367	18492.6	-0.02059	NA	NA	NA
S_20_03618	ddRADseq	SAMN36656924	NA	NA	F	NA	North Hudson Strait	Kimmirut	1990	7	10	HBSC	NA	0.043062	0.494075	0.292267	0.090646	0.07995	NA	NA	NA	NA	NA	NA	18334	18431.6	-0.01608	NA	NA	NA
S_20_03625	ddRADseq	SAMN36656926	NA	NA	F	30	North Hudson Strait	Lake_Harbour_Kimmirut	1992	10	9	HBSC	NA	0.143465	0.448882	0.274429	0.045161	0.088063	NA	NA	NA	NA	NA	NA	17647	17293.9	0.06383	NA	NA	NA
S_20_03626	ddRADseq	SAMN36656927	NA	NA	M	12	North Hudson Strait	Lake_Harbour_Kimmirut	1992	10	11	HBSC	NA	0.002253	0.621818	0.250673	0.046207	0.079049	NA	NA	NA	NA	NA	NA	18362	18525.3	-0.02672	NA	NA	NA
S_20_03627	ddRADseq	SAMN36656928	NA	NA	M	NA	North Hudson Strait	Kimmirut	1989	7	1	HBSC	NA	0.038038	0.470421	0.33719	0.059621	0.09473	NA	NA	NA	NA	NA	NA	18558	18566.2	-0.00134	NA	NA	NA
S_20_03628	ddRADseq	SAMN36656929	NA	NA	F	NA	North Hudson Strait	Kimmirut	1991	10	17	HBSC	NA	0.048366	0.509104	0.336476	0.020625	0.085429	NA	NA	NA	NA	NA	NA	18269	18260.5	0.00141	NA	NA	NA
S_20_03633	ddRADseq	SAMN36656933	NA	NA	M	15	North Hudson Strait	Lake_Harbour_Kimmirut	1992	10	11	HBSC	NA	0.017681	0.599969	0.264891	0.033793	0.083665	NA	NA	NA	NA	NA	NA	18373	18544.5	-0.02801	NA	NA	NA
S_20_03634	ddRADseq	SAMN36656934	NA	NA	M	21	North Hudson Strait	Lake_Harbour_Kimmirut	1992	10	11	HBSC	NA	0.00001	0.740642	0.148156	0.046269	0.064923	NA	NA	NA	NA	NA	NA	15028	17892.4	-0.49128	NA	NA	NA
S_20_03636	ddRADseq	SAMN36656935	NA	NA	F	NA	North Hudson Strait	Kimmirut	1991	10	17	HBSC	NA	0.031427	0.652067	0.29406	0.00001	0.022436	NA	NA	NA	NA	NA	NA	18304	18555.7	-0.04106	NA	NA	NA
S_20_00635	ddRADseq	SAMN36656148	NA	NA	F	12	South Hudson Strait	Kangiqsujuaq	2004	7	22	HBSC	NA	0.09011	0.481618	0.29089	0.050988	0.086395	NA	NA	NA	NA	NA	NA	18136	17821.2	0.05423	NA	NA	NA
S_20_00636	ddRADseq	SAMN36656149	NA	NA	M	24	South Hudson Strait	Falaise_Innijuaq	2004	7	2	HBSC	NA	0.12671	0.509096	0.261195	0.04455	0.058448	NA	NA	NA	NA	NA	NA	17804	17453.4	0.06221	NA	NA	NA
S_20_00638	ddRADseq	SAMN36656150	NA	NA	F	22	South Hudson Strait	Falaise_Innijuaq	2004	7	1	HBSC	NA	0.121603	0.367782	0.387568	0.070321	0.052726	NA	NA	NA	NA	NA	NA	17319	16867	0.08441	NA	NA	NA
S_20_00639	ddRADseq	SAMN36656151	NA	NA	M	15	South Hudson Strait	Baie_Nanuttuvik	2004	6	30	HBSC	NA	0.05763	0.591448	0.273495	0.046267	0.03116	NA	NA	NA	NA	NA	NA	18376	18444.6	-0.01128	NA	NA	NA
S_20_00640	ddRADseq	SAMN36656152	NA	NA	M	18	South Hudson Strait	Salluit_Fjord	2004	6	30	HBSC	NA	0.023517	0.638619	0.255467	0.031957	0.05044	NA	NA	NA	NA	NA	NA	18133	18167.2	-0.00573	NA	NA	NA
S_20_00814	ddRADseq	SAMN36656279	NA	NA	F	17	South Hudson Strait	Quaqtaq	2001	10	25	HBSC	NA	0.038798	0.462047	0.311703	0.149673	0.03778	NA	NA	NA	NA	NA	NA	18157	18379.3	-0.03668	NA	NA	NA
S_20_00816	ddRADseq	SAMN36656280	NA	NA	M	NA	South Hudson Strait	Quaqtaq	2001	10	27	HBSC	NA	0.045355	0.609728	0.249917	0.047742	0.047258	NA	NA	NA	NA	NA	NA	18306	18525.2	-0.03586	NA	NA	NA
S_20_00817	ddRADseq	SAMN36656281	NA	NA	F	13	South Hudson Strait	Quaqtaq	2001	10	26	HBSC	NA	0.053617	0.700766	0.039194	0.039443	0.16698	NA	NA	NA	NA	NA	NA	17762	18139.7	-0.06345	NA	NA	NA
S_20_00818	ddRADseq	SAMN36656282	NA	NA	M	48	South Hudson Strait	Quaqtaq	2001	10	26	HBSC	NA	0.066779	0.516401	0.341551	0.061469	0.013801	NA	NA	NA	NA	NA	NA	17780	17799	-0.00329	NA	NA	NA
S_20_00820	ddRADseq	SAMN36656283	NA	NA	M	8	South Hudson Strait	Quaqtaq	2001	11	2	HBSC	NA	0.0374	0.516965	0.313743	0.062904	0.068988	NA	NA	NA	NA	NA	NA	17982	18020.7	-0.00654	NA	NA	NA
S_20_00822	ddRADseq	SAMN36656284	NA	NA	M	11	South Hudson Strait	Quaqtaq	2001	11	2	LGR	NA	0.043223	0.108714	0.05468	0.041312	0.752071	NA	NA	NA	NA	NA	NA	18481	18423.6	0.00945	NA	NA	NA
S_20_00865	ddRADseq	SAMN36656305	NA	NA	F	31	South Hudson Strait	Baie_Kuuttaap_Kangirsunga	2001	7	14	HBSC	NA	0.018037	0.431285	0.351753	0.069197	0.129728	NA	NA	NA	NA	NA	NA	18459	18527.7	-0.01122	NA	NA	NA
S_20_00866	ddRADseq	SAMN36656306	NA	NA	M	NA	South Hudson Strait	Salluit_Fjord	2001	6	26	HBSC	NA	0.063008	0.583674	0.228475	0.023868	0.100975	NA	NA	NA	NA	NA	NA	18412	18455.2	-0.0071	NA	NA	NA
S_20_00867	ddRADseq	SAMN36656307	NA	NA	M	25	South Hudson Strait	Cap_Uqammaq	2001	6	25	HBSC	NA	0.072415	0.623116	0.194809	0.068134	0.041526	NA	NA	NA	NA	NA	NA	18163	17885.2	0.04773	NA	NA	NA
S_20_00868	ddRADseq	SAMN36656308	NA	NA	F	17	South Hudson Strait	Kangiqsujuaq	2001	7	30	HBSC	NA	0.017644	0.607265	0.289037	0.050603	0.035451	NA	NA	NA	NA	NA	NA	17930	18317	-0.06424	NA	NA	NA
S_20_00870	ddRADseq	SAMN36656309	NA	NA	M	6	South Hudson Strait	Kangiqsujuaq	2001	6	25	HBSC	NA	0.059202	0.631878	0.201413	0.05677	0.050737	NA	NA	NA	NA	NA	NA	18196	18209.7	-0.00229	NA	NA	NA
S_20_00871	ddRADseq	SAMN36656310	NA	NA	F	14	South Hudson Strait	Kangiqsujuaq	2001	7	16	HBSC	NA	0.050907	0.510995	0.319872	0.047281	0.070944	NA	NA	NA	NA	NA	NA	18294	18461.1	-0.02745	NA	NA	NA
S_20_00872	ddRADseq	SAMN36656311	NA	NA	F	19	South Hudson Strait	Digges_Islands	2001	10	20	LGR	NA	0.027142	0.134946	0.085589	0.036824	0.715498	NA	NA	NA	NA	NA	NA	18195	18330.2	-0.02241	NA	NA	NA
S_20_00878	ddRADseq	SAMN36656312	NA	NA	M	32	South Hudson Strait	Digges_Islands	2001	10	23	HBSC	NA	0.073924	0.602387	0.253359	0.043024	0.027306	NA	NA	NA	NA	NA	NA	17924	17805.9	0.02025	NA	NA	NA
S_20_00881	ddRADseq	SAMN36656313	NA	NA	F	NA	South Hudson Strait	Digges_Islands	2001	10	26	HBSC	NA	0.046939	0.562389	0.271679	0.103394	0.0156	NA	NA	NA	NA	NA	NA	18217	18248	-0.00517	NA	NA	NA
S_20_00884	ddRADseq	SAMN36656314	NA	NA	M	15	South Hudson Strait	Nuvuk_Islands	2001	10	8	HBSC	NA	0.048965	0.579513	0.230526	0.114642	0.026355	NA	NA	NA	NA	NA	NA	18092	18203.6	-0.01865	NA	NA	NA
S_20_00885	ddRADseq	SAMN36656315	NA	NA	NA	17	South Hudson Strait	Kangiqsujuaq	2004	7	12	HBSC	NA	0.109812	0.390125	0.421321	0.026624	0.052119	NA	NA	NA	NA	NA	NA	17253	16813.3	0.08208	NA	NA	NA
S_20_00890	ddRADseq	SAMN36656316	NA	NA	M	25	South Hudson Strait	Baie_Qarliik	2004	7	2	HBSC	NA	0.069699	0.505541	0.292889	0.046508	0.085362	NA	NA	NA	NA	NA	NA	18200	18218.8	-0.00314	NA	NA	NA
S_20_00891	ddRADseq	SAMN36656317	NA	NA	NA	24	South Hudson Strait	Salluit	2004	6	29	HBSC	NA	0.043526	0.602237	0.280608	0.030527	0.043101	NA	NA	NA	NA	NA	NA	18438	18563.3	-0.02044	NA	NA	NA
S_20_00892	ddRADseq	SAMN36656318	NA	NA	M	NA	South Hudson Strait	Baie_Nanuttuvik	2004	7	30	HBSC	NA	0.024323	0.590864	0.286612	0.017527	0.080673	NA	NA	NA	NA	NA	NA	18346	18539.1	-0.03154	NA	NA	NA
S_20_00894	ddRADseq	SAMN36656319	NA	NA	F	19	South Hudson Strait	Ivujivik	2004	10	12	HBSC	NA	0.090016	0.453469	0.3144	0.102618	0.039498	NA	NA	NA	NA	NA	NA	17966	17535.6	0.07531	NA	NA	NA
S_20_00895	ddRADseq	SAMN36656320	NA	NA	M	20	South Hudson Strait	Ivujivik	2004	10	19	HBSC	NA	0.067133	0.554377	0.260759	0.108527	0.009204	NA	NA	NA	NA	NA	NA	18279	18502.6	-0.03659	NA	NA	NA
S_20_00897	ddRADseq	SAMN36656321	NA	NA	F	42	South Hudson Strait	Baie_Nanuttuvik	2004	7	1	HBSC	NA	0.067838	0.444664	0.377823	0.029462	0.080213	NA	NA	NA	NA	NA	NA	18380	18169.3	0.03523	NA	NA	NA
S_20_00898	ddRADseq	SAMN36656322	NA	NA	M	23	South Hudson Strait	Salluit	2004	7	1	HBSC	NA	0.040155	0.437368	0.393206	0.056564	0.072707	NA	NA	NA	NA	NA	NA	17391	17479	-0.01557	NA	NA	NA
S_20_00899	ddRADseq	SAMN36656323	NA	NA	F	NA	South Hudson Strait	Falaise_Naujaat_Akulliq	2004	7	1	HBSC	NA	0.048332	0.463826	0.281901	0.058456	0.147484	NA	NA	NA	NA	NA	NA	18531	18531.9	-0.00014	NA	NA	NA
S_20_00905	Both	SAMN36656327	OQ554011	Clade D	M	NA	South Hudson Strait	Falaise_Innijuaq	2003	6	28	HBSC	HBSC	0.079116	0.665338	0.165097	0.048119	0.04233	0.58266	0.039246	0.012054	0.079514	0.263419	0.023108	18432	18540.4	-0.0177	615550	591708.9	0.13544
S_20_00907	ddRADseq	SAMN36656328	NA	NA	F	25	South Hudson Strait	Pointe_Akulivik	2003	6	26	HBSC	NA	0.040549	0.483675	0.31565	0.043666	0.11646	NA	NA	NA	NA	NA	NA	18138	18216.5	-0.01311	NA	NA	NA
S_20_00908	ddRADseq	SAMN36656329	NA	NA	M	25	South Hudson Strait	Pointe_Akulivik	2003	6	27	HBSC	NA	0.05765	0.597831	0.204892	0.078529	0.061098	NA	NA	NA	NA	NA	NA	18258	18500.1	-0.03967	NA	NA	NA
S_20_00912	ddRADseq	SAMN36656330	NA	NA	M	21	South Hudson Strait	Kangiqsujuaq	2003	6	15	HBSC	NA	0.035013	0.582923	0.255218	0.038064	0.088781	NA	NA	NA	NA	NA	NA	18511	18556.3	-0.00739	NA	NA	NA
S_20_00913	ddRADseq	SAMN36656331	NA	NA	M	11	South Hudson Strait	Kangiqsujuaq	2003	7	10	HBSC	NA	0.071568	0.607801	0.282775	0.033855	0.004	NA	NA	NA	NA	NA	NA	18360	18549.7	-0.03097	NA	NA	NA
S_20_00914	ddRADseq	SAMN36656332	NA	NA	M	16	South Hudson Strait	Kangiqsujuaq	2003	6	22	HBSC	NA	0.041032	0.608912	0.25447	0.026195	0.069391	NA	NA	NA	NA	NA	NA	18381	18547.3	-0.02716	NA	NA	NA
S_20_00915	ddRADseq	SAMN36656333	NA	NA	M	14	South Hudson Strait	Camp_Imilimmiut	2003	6	16	HBSC	NA	0.135547	0.539372	0.281947	0.041797	0.001336	NA	NA	NA	NA	NA	NA	17153	16668.5	0.09106	NA	NA	NA
S_20_00920	ddRADseq	SAMN36656337	NA	NA	F	NA	South Hudson Strait	Camp_Imilimmiut	2003	6	16	HBSC	NA	0.084083	0.63249	0.210291	0.045965	0.027172	NA	NA	NA	NA	NA	NA	17934	18197.5	-0.04409	NA	NA	NA
S_20_00960	ddRADseq	SAMN36656356	NA	NA	F	30	South Hudson Strait	Quaqtaq	2004	11	1	LGR	NA	0.035722	0.130488	0.089971	0.00001	0.743809	NA	NA	NA	NA	NA	NA	18327	18339	-0.00198	NA	NA	NA
S_20_00961	ddRADseq	SAMN36656357	NA	NA	M	30	South Hudson Strait	Quaqtaq	2004	10	28	HBSC	NA	0.079492	0.502765	0.250128	0.073455	0.094161	NA	NA	NA	NA	NA	NA	18149	18143.3	0.00096	NA	NA	NA
S_20_00962	ddRADseq	SAMN36656358	NA	NA	M	29	South Hudson Strait	Baie_Qarliik	2004	6	5	HBSC	NA	0.005641	0.554913	0.322697	0.00001	0.116739	NA	NA	NA	NA	NA	NA	18307	18544.1	-0.03871	NA	NA	NA
S_20_00964	ddRADseq	SAMN36656359	NA	NA	M	NA	South Hudson Strait	Kangiqsujuaq	2004	6	25	HBSC	NA	0.074906	0.569786	0.319781	0.00001	0.035518	NA	NA	NA	NA	NA	NA	17916	17799.1	0.02017	NA	NA	NA
S_20_00965	ddRADseq	SAMN36656360	NA	NA	M	NA	South Hudson Strait	Kangiqsujuaq	2004	6	24	HBSC	NA	0.076891	0.541939	0.256455	0.021117	0.103599	NA	NA	NA	NA	NA	NA	17680	17798.8	-0.02047	NA	NA	NA
S_20_00966	ddRADseq	SAMN36656361	NA	NA	F	23	South Hudson Strait	Kangiqsujuaq	2004	7	15	HBSC	NA	0.103225	0.420681	0.359453	0.011413	0.105228	NA	NA	NA	NA	NA	NA	16899	16715.4	0.03458	NA	NA	NA
S_20_00967	ddRADseq	SAMN36656362	NA	NA	M	28	South Hudson Strait	Kangiqsujuaq	2004	7	16	HBSC	NA	0.097935	0.411917	0.305065	0.078665	0.106418	NA	NA	NA	NA	NA	NA	17446	17306.4	0.02494	NA	NA	NA
S_20_00968	ddRADseq	SAMN36656363	NA	NA	M	14	South Hudson Strait	Ivujivik	2004	10	6	HBSC	NA	0.135256	0.440029	0.308942	0.092051	0.023721	NA	NA	NA	NA	NA	NA	17059	16621.1	0.08335	NA	NA	NA
S_20_00969	ddRADseq	SAMN36656364	NA	NA	M	NA	South Hudson Strait	Ivujivik	2004	10	20	HBSC	NA	0.091634	0.426681	0.340508	0.094753	0.046423	NA	NA	NA	NA	NA	NA	17777	17381.5	0.07063	NA	NA	NA
S_20_00974	ddRADseq	SAMN36656365	NA	NA	M	NA	South Hudson Strait	Quaqtaq	2004	10	28	HBSC	NA	0.095672	0.586938	0.205799	0.072703	0.038887	NA	NA	NA	NA	NA	NA	17051	17225	-0.0313	NA	NA	NA
S_20_00975	ddRADseq	SAMN36656366	NA	NA	F	9	South Hudson Strait	Quaqtaq	2004	10	22	LGR	NA	0.088292	0.058525	0.137572	0.025447	0.690164	NA	NA	NA	NA	NA	NA	17495	16941.3	0.10239	NA	NA	NA
S_20_00976	ddRADseq	SAMN36656367	NA	NA	M	17	South Hudson Strait	Pointe_Naujaat	2004	6	15	HBSC	NA	0.118095	0.567626	0.268993	0.008995	0.036291	NA	NA	NA	NA	NA	NA	17540	17184.4	0.06442	NA	NA	NA
S_20_00977	ddRADseq	SAMN36656368	NA	NA	M	43	South Hudson Strait	Pointe_Naujaat	2004	6	15	HBSC	NA	0.007917	0.635408	0.337191	0.004917	0.014567	NA	NA	NA	NA	NA	NA	18380	18537.7	-0.02577	NA	NA	NA
S_20_00978	ddRADseq	SAMN36656369	NA	NA	F	NA	South Hudson Strait	Quaqtaq	2004	10	13	LGR	NA	0.044923	0.00001	0.097294	0.00001	0.857763	NA	NA	NA	NA	NA	NA	18104	17957.1	0.02503	NA	NA	NA
S_20_00982	ddRADseq	SAMN36656370	NA	NA	F	NA	South Hudson Strait	Kangiqsujuaq	2003	6	18	HBSC	NA	0.073078	0.501818	0.25973	0.033913	0.131461	NA	NA	NA	NA	NA	NA	17959	18017.4	-0.00987	NA	NA	NA
S_20_00983	ddRADseq	SAMN36656371	NA	NA	M	26	South Hudson Strait	Kangiqsujuaq	2003	6	29	HBSC	NA	0.094467	0.526855	0.203243	0.098485	0.07695	NA	NA	NA	NA	NA	NA	18168	18116.2	0.00872	NA	NA	NA
S_20_00987	ddRADseq	SAMN36656372	NA	NA	M	20	South Hudson Strait	Ivujivik	2004	7	2	HBSC	NA	0.112659	0.531808	0.293705	0.037591	0.024237	NA	NA	NA	NA	NA	NA	17942	17587.4	0.06217	NA	NA	NA
S_20_00988	ddRADseq	SAMN36656373	NA	NA	F	17	South Hudson Strait	Ivujivik	2004	7	7	HBSC	NA	0.087571	0.502558	0.273587	0.010356	0.125929	NA	NA	NA	NA	NA	NA	17607	17513.5	0.01643	NA	NA	NA
S_20_00989	ddRADseq	SAMN36656374	NA	NA	M	9	South Hudson Strait	Quaqtaq	2004	10	18	LGR	NA	0.04137	0.126251	0.083725	0.039876	0.708779	NA	NA	NA	NA	NA	NA	17744	17938.7	-0.03315	NA	NA	NA
S_20_00990	ddRADseq	SAMN36656375	NA	NA	F	48	South Hudson Strait	Quaqtaq	2004	10	18	LGR	NA	0.010588	0.00001	0.00001	0.026032	0.96336	NA	NA	NA	NA	NA	NA	18324	18556.2	-0.0379	NA	NA	NA
S_20_00991	ddRADseq	SAMN36656376	NA	NA	NA	NA	South Hudson Strait	Quaqtaq	2004	10	18	LGR	NA	0.07744	0.00001	0.029106	0.00001	0.893434	NA	NA	NA	NA	NA	NA	18258	17662.6	0.10329	NA	NA	NA
S_20_00992	ddRADseq	SAMN36656377	NA	NA	F	16	South Hudson Strait	Nuvuk	2003	6	18	HBSC	NA	0.106507	0.452195	0.33239	0.056139	0.052769	NA	NA	NA	NA	NA	NA	17387	16971.6	0.07639	NA	NA	NA
S_20_00993	ddRADseq	SAMN36656378	NA	NA	M	8	South Hudson Strait	Nuvuk	2003	6	23	HBSC	NA	0.116466	0.485263	0.351915	0.017048	0.029308	NA	NA	NA	NA	NA	NA	17587	17204	0.06928	NA	NA	NA
S_20_00995	ddRADseq	SAMN36656379	NA	NA	F	NA	South Hudson Strait	Pointe_Naujaat	2003	6	17	HBSC	NA	0.064516	0.550368	0.277976	0.052054	0.055086	NA	NA	NA	NA	NA	NA	17609	17451	0.02787	NA	NA	NA
S_20_00996	ddRADseq	SAMN36656380	NA	NA	F	9	South Hudson Strait	Pointe_Naujaat	2003	6	16	HBSC	NA	0.132622	0.445235	0.241703	0.051297	0.129143	NA	NA	NA	NA	NA	NA	16963	16463.8	0.09632	NA	NA	NA
S_20_00999	ddRADseq	SAMN36656381	NA	NA	F	26	South Hudson Strait	Pointe_Naujaat	2003	6	17	HBSC	NA	0.086912	0.563113	0.250472	0.030345	0.069158	NA	NA	NA	NA	NA	NA	16209	16778.3	-0.10611	NA	NA	NA
S_20_01000	ddRADseq	SAMN36656382	NA	NA	F	25	South Hudson Strait	Pointe_Naujaat	2003	6	17	HBSC	NA	0.062803	0.569471	0.248677	0.052728	0.06632	NA	NA	NA	NA	NA	NA	17697	17575.2	0.02142	NA	NA	NA
S_20_01001	ddRADseq	SAMN36656383	NA	NA	F	22	South Hudson Strait	Kangiqsujuaq	2003	6	21	HBSC	NA	0.030732	0.542416	0.333841	0.020436	0.072575	NA	NA	NA	NA	NA	NA	18106	18134.6	-0.0048	NA	NA	NA
S_20_01003	ddRADseq	SAMN36656385	NA	NA	F	53	South Hudson Strait	Tupirvikallak	2003	6	22	HBSC	NA	0.073276	0.51383	0.280621	0.05669	0.075583	NA	NA	NA	NA	NA	NA	18298	18175	0.02057	NA	NA	NA
S_20_01004	ddRADseq	SAMN36656386	NA	NA	M	NA	South Hudson Strait	Baie_Kangituuq	2003	6	8	HBSC	NA	0.085824	0.504918	0.204436	0.098925	0.105897	NA	NA	NA	NA	NA	NA	16983	17411.3	-0.07603	NA	NA	NA
S_20_01009	ddRADseq	SAMN36656387	NA	NA	F	24	South Hudson Strait	Nuvuk	2003	6	18	HBSC	NA	0.005502	0.549573	0.257102	0.066817	0.121006	NA	NA	NA	NA	NA	NA	18212	18462.4	-0.04115	NA	NA	NA
S_20_01010	ddRADseq	SAMN36656388	NA	NA	F	16	South Hudson Strait	Nuvuk	2003	6	15	HBSC	NA	0.080979	0.575742	0.304681	0.008761	0.029837	NA	NA	NA	NA	NA	NA	18018	18006.4	0.00196	NA	NA	NA
S_20_01016	ddRADseq	SAMN36656392	NA	NA	F	14	South Hudson Strait	Camp_Imilimmiut	2003	6	25	HBSC	NA	0.017463	0.60185	0.243485	0.046997	0.090206	NA	NA	NA	NA	NA	NA	18381	18476.3	-0.01563	NA	NA	NA
S_20_01017	ddRADseq	SAMN36656393	NA	NA	M	NA	South Hudson Strait	Camp_Imilimmiut	2003	6	25	HBSC	NA	0.097745	0.560654	0.30338	0.021327	0.016895	NA	NA	NA	NA	NA	NA	18041	17768.6	0.04693	NA	NA	NA
S_20_01020	ddRADseq	SAMN36656396	NA	NA	NA	25	South Hudson Strait	Camp_Imilimmiut	2003	NA	NA	HBSC	NA	0.033438	0.579787	0.271985	0.03041	0.084379	NA	NA	NA	NA	NA	NA	18258	18381.5	-0.02041	NA	NA	NA
S_20_01023	ddRADseq	SAMN36656399	NA	NA	F	16	South Hudson Strait	Quaqtaq	2003	7	29	HBSC	NA	0.092425	0.409775	0.377998	0.02543	0.094372	NA	NA	NA	NA	NA	NA	17577	17571.6	0.00094	NA	NA	NA
S_20_01025	ddRADseq	SAMN36656400	NA	NA	M	NA	South Hudson Strait	Quaqtaq	2003	NA	NA	HBSC	NA	0.065509	0.487126	0.268224	0.059587	0.119553	NA	NA	NA	NA	NA	NA	17878	17918.1	-0.00686	NA	NA	NA
S_20_01026	ddRADseq	SAMN36656401	NA	NA	M	19	South Hudson Strait	Camp_Imilimmiut	2003	6	17	HBSC	NA	0.055258	0.524106	0.324401	0.01629	0.079945	NA	NA	NA	NA	NA	NA	18124	18341.5	-0.03596	NA	NA	NA
S_20_01028	ddRADseq	SAMN36656402	NA	NA	M	22	South Hudson Strait	Kangiqsujuaq	2003	6	30	HBSC	NA	0.030503	0.5359	0.237686	0.076508	0.119403	NA	NA	NA	NA	NA	NA	18136	18243.9	-0.01798	NA	NA	NA
S_20_01083	ddRADseq	SAMN36656434	NA	NA	M	NA	South Hudson Strait	Digges_Islands	2001	10	22	HBSC	NA	0.044132	0.539366	0.238854	0.056711	0.120937	NA	NA	NA	NA	NA	NA	18394	18562.5	-0.02748	NA	NA	NA
S_20_01084	ddRADseq	SAMN36656435	NA	NA	M	26	South Hudson Strait	Digges_Islands	2001	10	17	HBSC	NA	0.094184	0.491811	0.299837	0.037585	0.076583	NA	NA	NA	NA	NA	NA	17762	17613.5	0.026	NA	NA	NA
S_20_01086	ddRADseq	SAMN36656436	NA	NA	M	20	South Hudson Strait	Digges_Islands	2001	10	22	HBSC	NA	0.064473	0.577025	0.215791	0.090465	0.052246	NA	NA	NA	NA	NA	NA	18169	18248.1	-0.01319	NA	NA	NA
S_20_01087	ddRADseq	SAMN36656437	NA	NA	M	20	South Hudson Strait	Digges_Islands	2001	10	23	HBSC	NA	0.028238	0.621624	0.236399	0.060861	0.052879	NA	NA	NA	NA	NA	NA	18451	18558	-0.01746	NA	NA	NA
S_20_01088	ddRADseq	SAMN36656438	NA	NA	F	10	South Hudson Strait	Digges_Islands	2001	10	23	HBSC	NA	0.057273	0.575144	0.287313	0.025656	0.054615	NA	NA	NA	NA	NA	NA	18194	18238.9	-0.0075	NA	NA	NA
S_20_01090	ddRADseq	SAMN36656439	NA	NA	F	8	South Hudson Strait	Nuvuk_Islands	2001	10	21	LGR	NA	0.069626	0.00001	0.00001	0.00001	0.930344	NA	NA	NA	NA	NA	NA	17244	16835.7	0.07557	NA	NA	NA
S_20_01091	ddRADseq	SAMN36656440	NA	NA	F	11	South Hudson Strait	Nuvuk_Islands	2001	10	21	LGR	NA	0.066366	0.093266	0.135177	0.00001	0.705181	NA	NA	NA	NA	NA	NA	17888	17344.3	0.0963	NA	NA	NA
S_20_01092	ddRADseq	SAMN36656441	NA	NA	M	16	South Hudson Strait	Digges_Islands	2001	10	23	HBSC	NA	0.053015	0.600907	0.186904	0.048709	0.110465	NA	NA	NA	NA	NA	NA	17255	17934.4	-0.11565	NA	NA	NA
S_20_01093	ddRADseq	SAMN36656442	NA	NA	F	25	South Hudson Strait	Digges_Islands	2001	10	23	HBSC	NA	0.069066	0.564371	0.252662	0.010066	0.103834	NA	NA	NA	NA	NA	NA	18414	18460.4	-0.00763	NA	NA	NA
S_20_01094	ddRADseq	SAMN36656443	NA	NA	M	21	South Hudson Strait	Digges_Islands	2001	10	23	HBSC	NA	0.075656	0.540536	0.286834	0.059789	0.037185	NA	NA	NA	NA	NA	NA	17947	18007.8	-0.01032	NA	NA	NA
S_20_01101	ddRADseq	SAMN36656449	NA	NA	M	11	South Hudson Strait	Digges_Islands	2001	10	20	HBSC	NA	0.119848	0.443924	0.346522	0.036783	0.052924	NA	NA	NA	NA	NA	NA	17332	16981.7	0.06442	NA	NA	NA
S_20_01103	ddRADseq	SAMN36656450	NA	NA	F	NA	South Hudson Strait	Digges_Islands	2001	10	22	LGR	NA	0.00272	0.135087	0.124645	0.029863	0.707685	NA	NA	NA	NA	NA	NA	18392	18536.4	-0.0236	NA	NA	NA
S_20_01105	ddRADseq	SAMN36656451	NA	NA	F	14	South Hudson Strait	Digges_Islands	2001	10	20	HBSC	NA	0.120344	0.525155	0.197419	0.04655	0.110533	NA	NA	NA	NA	NA	NA	17793	17516.5	0.0487	NA	NA	NA
S_20_01106	ddRADseq	SAMN36656452	NA	NA	M	NA	South Hudson Strait	Digges_Islands	2001	10	20	HBSC	NA	0.078456	0.617442	0.240457	0.017862	0.045783	NA	NA	NA	NA	NA	NA	17861	17771.5	0.01545	NA	NA	NA
S_20_01113	ddRADseq	SAMN36656454	NA	NA	F	17	South Hudson Strait	Quaqtaq	2001	10	24	HBSC	NA	0.08959	0.552326	0.215147	0.089838	0.0531	NA	NA	NA	NA	NA	NA	18072	17926	0.02494	NA	NA	NA
S_20_01139	ddRADseq	SAMN36656462	NA	NA	F	NA	South Hudson Strait	Ivujivik	2015	11	2	HBSC	NA	0.077794	0.550822	0.32324	0.002539	0.045604	NA	NA	NA	NA	NA	NA	17879	17679.1	0.03464	NA	NA	NA
S_20_01140	lcWGS	SAMN36656463	OQ554027	Clade D	M	19	South Hudson Strait	Salluit	2019	6	8	NA	HBSC	NA	NA	NA	NA	NA	0.655318	0.020883	0.023623	0.09056	0.209606	0.00001	NA	NA	NA	636137	623833.2	0.06658
S_20_01149	lcWGS	SAMN36656467	OQ554028	Clade C	F	NA	South Hudson Strait	Quaqtaq	2019	6	15	NA	HBSC	NA	NA	NA	NA	NA	0.526881	0.01918	0.012862	0.171837	0.243906	0.025334	NA	NA	NA	626529	610855.6	0.08663
S_20_01160	lcWGS	SAMN36656471	OQ554032	Clade D	M	NA	South Hudson Strait	Kangiqsujuaq	2019	11	6	NA	HBSC	NA	NA	NA	NA	NA	0.534705	0.00001	0.01574	0.10946	0.263885	0.0762	NA	NA	NA	633961	642962.1	-0.0474
S_20_01162	lcWGS	SAMN36656472	OQ554033	Clade A	M	NA	South Hudson Strait	Kangiqsujuaq	2019	11	4	NA	HBSC	NA	NA	NA	NA	NA	0.449948	0.003401	0.216187	0.084803	0.201965	0.043696	NA	NA	NA	632877	637392.2	-0.02399
S_20_01165	lcWGS	SAMN36656473	OQ554034	Clade A	M	NA	South Hudson Strait	Kangiqsujuaq	2019	11	6	NA	HBSC	NA	NA	NA	NA	NA	0.519814	0.017061	0.024898	0.114449	0.275102	0.048675	NA	NA	NA	636359	639934.2	-0.01891
S_20_01169	lcWGS	SAMN36656474	OQ554035	Clade D	F	NA	South Hudson Strait	Quaqtaq	2020	11	9	NA	HBSC	NA	NA	NA	NA	NA	0.519084	0.005714	0.031652	0.112766	0.263099	0.067685	NA	NA	NA	636928	643792.6	-0.03613
S_20_01181	lcWGS	SAMN36656480	OQ554041	Clade C	M	18	South Hudson Strait	Nuvuk	2019	6	10	NA	HBSC	NA	NA	NA	NA	NA	0.519164	0.00001	0.036317	0.089376	0.292233	0.0629	NA	NA	NA	598724	652671	-0.28053
S_20_01182	lcWGS	SAMN36656481	OQ554042	Clade D	F	36	South Hudson Strait	Nuvuk	2019	6	11	NA	HBSC	NA	NA	NA	NA	NA	0.568974	0.039304	0.006351	0.087549	0.256544	0.041278	NA	NA	NA	604104	585199.6	0.10856
S_20_01644	lcWGS	SAMN36656595	OQ554145	Clade C	NA	16	South Hudson Strait	Nuvuk	2019	6	10	NA	HBSC	NA	NA	NA	NA	NA	0.584201	0.008275	0.015642	0.094134	0.268022	0.029725	NA	NA	NA	636613	643958.1	-0.03865
S_20_01680	lcWGS	SAMN36656596	OQ554146	Clade C	M	12	South Hudson Strait	Nuvuk	2019	6	9	NA	HBSC	NA	NA	NA	NA	NA	0.527798	0.024402	0.020512	0.130509	0.255617	0.041162	NA	NA	NA	635709	630060.5	0.0303
S_20_01699	lcWGS	SAMN36656597	OQ554147	Clade D	M	15	South Hudson Strait	Nuvuk	2019	6	9	NA	HBSC	NA	NA	NA	NA	NA	0.571146	0.031384	0.018316	0.089463	0.258577	0.031114	NA	NA	NA	636352	629862.5	0.03483
S_20_01705	lcWGS	SAMN36656598	OQ554148	Clade D	M	NA	South Hudson Strait	Sugluk_Island	2019	6	8	NA	HBSC	NA	NA	NA	NA	NA	0.590317	0.016325	0.064812	0.054299	0.252816	0.021431	NA	NA	NA	635353	632417.1	0.01569
S_20_01726	lcWGS	SAMN36656603	OQ554149	Clade A	M	NA	South Hudson Strait	Ivujivik	2019	7	2	NA	LGR	NA	NA	NA	NA	NA	0.00001	0.00001	0.00001	0.00001	0.99995	0.00001	NA	NA	NA	637855	642472.7	-0.02436
S_20_01743	lcWGS	SAMN36656607	OQ554153	Clade D	M	NA	South Hudson Strait	Quaqtaq	2020	7	1	NA	HBSC	NA	NA	NA	NA	NA	0.575445	0.021448	0.028587	0.079549	0.258507	0.036464	NA	NA	NA	633329	628973.2	0.02342
S_20_01750	lcWGS	SAMN36656609	OQ554155	Clade D	F	NA	South Hudson Strait	Ivujivik	2019	7	6	NA	HBSC	NA	NA	NA	NA	NA	0.458744	0.00001	0.023634	0.166423	0.284308	0.066881	NA	NA	NA	632247	640437.3	-0.04331
S_20_01754	lcWGS	SAMN36656610	OQ554156	Clade A	M	NA	South Hudson Strait	Quaqtaq	2020	11	9	NA	LGR	NA	NA	NA	NA	NA	0.00001	0.00001	0.00001	0.00001	0.99995	0.00001	NA	NA	NA	637055	643546.9	-0.03418
S_20_01866	ddRADseq	SAMN36656639	NA	NA	M	20	South Hudson Strait	Baie_Kangiararjuk	1994	10	19	HBSC	NA	0.038786	0.589665	0.209417	0.077854	0.084279	NA	NA	NA	NA	NA	NA	18251	18550.4	-0.04887	NA	NA	NA
S_20_01882	ddRADseq	SAMN36656644	NA	NA	M	38	South Hudson Strait	Kangirsuapik	1994	10	17	HBSC	NA	0.014747	0.591443	0.285163	0.039071	0.069577	NA	NA	NA	NA	NA	NA	18293	18509.9	-0.0355	NA	NA	NA
S_20_01883	Both	SAMN36656645	OQ554173	Clade D	M	29	South Hudson Strait	Kangirsuapik	1994	10	17	HBSC	HBSC	0.034614	0.661677	0.24859	0.049162	0.005956	0.557508	0.004806	0.003707	0.108599	0.25062	0.07476	18387	18539.3	-0.02488	638895	644398.6	-0.02893
S_20_01899	ddRADseq	SAMN36656648	NA	NA	M	NA	South Hudson Strait	Wales_Island	1999	7	5	HBSC	NA	0.020058	0.510944	0.312448	0.073135	0.083414	NA	NA	NA	NA	NA	NA	18370	18548.1	-0.0291	NA	NA	NA
S_20_01900	ddRADseq	SAMN36656649	NA	NA	M	NA	South Hudson Strait	Tupirvikallak	1999	6	18	HBSC	NA	0.081515	0.456317	0.310893	0.068711	0.082564	NA	NA	NA	NA	NA	NA	18144	17977.2	0.02837	NA	NA	NA
S_20_01920	ddRADseq	SAMN36656652	NA	NA	M	28	South Hudson Strait	Ivujivik	1999	6	25	HBSC	NA	0.043964	0.531847	0.223257	0.030798	0.170133	NA	NA	NA	NA	NA	NA	18213	18517.9	-0.0499	NA	NA	NA
S_20_01935	Both	SAMN36656654	OQ554175	Clade D	M	NA	South Hudson Strait	Baie_Kangiararjuk	1999	7	6	HBSC	HBSC	0.027016	0.57335	0.299847	0.021099	0.078688	0.626128	0.018807	0.002057	0.072485	0.240453	0.04007	18408	18545	-0.02237	634816	624550.3	0.05549
S_20_01944	ddRADseq	SAMN36656658	NA	NA	F	26	South Hudson Strait	Quaqtaq	2001	10	19	LGR	NA	0.00001	0.009	0.00001	0.00001	0.99097	NA	NA	NA	NA	NA	NA	18463	18538.8	-0.01239	NA	NA	NA
S_20_01947	ddRADseq	SAMN36656659	NA	NA	F	27	South Hudson Strait	Quaqtaq	2001	10	22	HBSC	NA	0.043261	0.583703	0.196587	0.04623	0.130219	NA	NA	NA	NA	NA	NA	18093	18344	-0.04149	NA	NA	NA
S_20_01949	ddRADseq	SAMN36656661	NA	NA	M	20	South Hudson Strait	Quaqtaq	2001	10	22	HBSC	NA	0.149812	0.472457	0.342083	0.00001	0.035638	NA	NA	NA	NA	NA	NA	16656	16096.5	0.11076	NA	NA	NA
S_20_01968	lcWGS	SAMN36656662	OQ554176	Clade D	M	NA	South Hudson Strait	NA	2010	NA	NA	NA	HBSC	NA	NA	NA	NA	NA	0.541935	0.025954	0.011768	0.114153	0.266573	0.039618	NA	NA	NA	634936	631058.8	0.02075
S_20_01998	lcWGS	SAMN36656666	OQ554177	Clade D	F	21	South Hudson Strait	Quaqtaq	2013	6	24	NA	HBSC	NA	NA	NA	NA	NA	0.586257	0.00001	0.00553	0.111594	0.292539	0.004071	NA	NA	NA	631948	630482.9	0.00784
S_20_02016	lcWGS	SAMN36656667	OQ554178	Clade D	F	22	South Hudson Strait	Pointe_Akulivik	2013	7	1	NA	HBSC	NA	NA	NA	NA	NA	0.547979	0.013938	0.024735	0.107364	0.262892	0.043092	NA	NA	NA	635456	635506.7	-0.00027
S_20_02022	lcWGS	SAMN36656668	OQ554179	Clade D	F	23	South Hudson Strait	Ivujivik	2013	10	20	NA	LGR	NA	NA	NA	NA	NA	0.00001	0.00001	0.00001	0.00001	0.99995	0.00001	NA	NA	NA	633108	626510.5	0.03556
S_20_02024	lcWGS	SAMN36656669	OQ554180	Clade D	M	NA	South Hudson Strait	Fairway_Island	2013	10	25	NA	HBSC	NA	NA	NA	NA	NA	0.629551	0.029715	0.05356	0.069047	0.218116	0.00001	NA	NA	NA	629817	610931.1	0.10431
S_20_02138	lcWGS	SAMN36656682	OQ554181	Clade D	M	NA	South Hudson Strait	Quaqtaq	2002	11	3	NA	HBSC	NA	NA	NA	NA	NA	0.549297	0.006876	0.015007	0.125779	0.265099	0.037942	NA	NA	NA	634035	632436.3	0.00855
S_20_02239	ddRADseq	SAMN36656691	NA	NA	F	NA	South Hudson Strait	Island_Naujaaraarjuq	2015	6	26	HBSC	NA	0.034478	0.593652	0.278521	0.030538	0.062812	NA	NA	NA	NA	NA	NA	18388	18534.4	-0.02393	NA	NA	NA
S_20_02240	ddRADseq	SAMN36656692	NA	NA	F	NA	South Hudson Strait	Island_Naujaaraarjuq	2015	6	27	HBSC	NA	0.092104	0.597536	0.191674	0.039499	0.079186	NA	NA	NA	NA	NA	NA	18039	18105.9	-0.01127	NA	NA	NA
S_20_02242	ddRADseq	SAMN36656693	NA	NA	F	NA	South Hudson Strait	Island_Naujaaraarjuq	2015	6	27	HBSC	NA	0.031098	0.618565	0.21989	0.038546	0.0919	NA	NA	NA	NA	NA	NA	18469	18554.6	-0.01398	NA	NA	NA
S_20_02252	ddRADseq	SAMN36656695	NA	NA	F	NA	South Hudson Strait	Pointe_Arvavik	2015	6	23	HBSC	NA	0.072047	0.593524	0.178117	0.040107	0.116205	NA	NA	NA	NA	NA	NA	18129	18366	-0.03921	NA	NA	NA
S_20_02254	ddRADseq	SAMN36656696	NA	NA	F	NA	South Hudson Strait	Island_Naujaaraarjuq	2015	6	23	HBSC	NA	0.009802	0.563742	0.251545	0.066857	0.108053	NA	NA	NA	NA	NA	NA	18197	18493.6	-0.04861	NA	NA	NA
S_20_02285	ddRADseq	SAMN36656703	NA	NA	M	NA	South Hudson Strait	Pointe_Naujaat	2004	6	15	HBSC	NA	0.049586	0.613999	0.176608	0.07144	0.088368	NA	NA	NA	NA	NA	NA	18263	18477.8	-0.03525	NA	NA	NA
S_20_02317	lcWGS	SAMN36656705	OQ554183	Clade A	M	NA	South Hudson Strait	Kangiqsujuaq	2000	6	26	NA	HBSC	NA	NA	NA	NA	NA	0.583509	0.031121	0.014501	0.134342	0.227834	0.008693	NA	NA	NA	606030	581933.5	0.13859
S_20_02328	lcWGS	SAMN36656706	OQ554184	Clade D	M	28	South Hudson Strait	Salluit	2000	7	6	NA	HBSC	NA	NA	NA	NA	NA	0.483535	0.018472	0.00001	0.158622	0.283971	0.055391	NA	NA	NA	637407	625042.2	0.06671
S_20_02329	lcWGS	SAMN36656707	OQ554185	Clade D	M	23	South Hudson Strait	NA	2000	7	6	NA	HBSC	NA	NA	NA	NA	NA	0.503977	0.003317	0.00492	0.148993	0.287912	0.05088	NA	NA	NA	632441	627732.9	0.02533
S_20_02537	Both	SAMN36656732	OQ554187	Clade D	F	38	South Hudson Strait	Camp_Imilimmiut	2004	7	7	HBSC	HBSC	0.027597	0.676533	0.153223	0.075358	0.067289	0.543212	0.034575	0.025368	0.1176	0.263188	0.016058	18273	18466.2	-0.03173	620067	608890.6	0.06185
S_20_02539	Both	SAMN36656733	OQ554188	Clade D	F	5	South Hudson Strait	Camp_Imilimmiut	2004	7	7	HBSC	HBSC	0.04099	0.573215	0.214352	0.075454	0.09599	0.582541	0.009365	0.00001	0.106915	0.283321	0.017847	17987	17930.2	0.00971	615655	599947.2	0.08769
S_20_02540	ddRADseq	SAMN36656734	NA	NA	F	4	South Hudson Strait	Camp_Imilimmiut	2004	7	7	HBSC	NA	0.054463	0.536329	0.259966	0.098939	0.050303	NA	NA	NA	NA	NA	NA	18007	18070.7	-0.01074	NA	NA	NA
S_20_02719	lcWGS	SAMN36656750	OQ554189	Clade D	F	41	South Hudson Strait	Nuvuk	2007	6	22	NA	HBSC	NA	NA	NA	NA	NA	0.621828	0.019772	0.024989	0.0724	0.252221	0.00879	NA	NA	NA	640256	629829.1	0.05594
S_20_02755	lcWGS	SAMN36656754	OQ554190	Clade D	M	28	South Hudson Strait	Kangiqsujuaq	2007	6	7	NA	HBSC	NA	NA	NA	NA	NA	0.584193	0.01667	0.026639	0.099475	0.248618	0.024404	NA	NA	NA	632967	616639.8	0.08925
S_20_02799	lcWGS	SAMN36656756	OQ554191	Clade D	M	13	South Hudson Strait	Camp_Imilimmiut	2009	6	26	NA	HBSC	NA	NA	NA	NA	NA	0.590793	0.014628	0.021575	0.080897	0.256057	0.03605	NA	NA	NA	624674	613402.7	0.06176
S_20_02925	lcWGS	SAMN36656772	OQ554196	Clade D	F	NA	South Hudson Strait	Quaqtaq	2018	7	10	NA	HBSC	NA	NA	NA	NA	NA	0.609091	0.008773	0.049051	0.058514	0.254447	0.020124	NA	NA	NA	628811	636320	-0.0399
S_20_02927	lcWGS	SAMN36656773	OQ554197	Clade C	F	NA	South Hudson Strait	Nuvuk	2018	7	8	NA	HBSC	NA	NA	NA	NA	NA	0.624516	0.036312	0.022353	0.093693	0.209553	0.013573	NA	NA	NA	584542	568725.9	0.09233
S_20_02952	lcWGS	SAMN36656774	OQ554198	Clade D	M	NA	South Hudson Strait	Kangiqsujuaq	2018	7	15	NA	HBSC	NA	NA	NA	NA	NA	0.63455	0.017653	0.002838	0.060593	0.231418	0.052949	NA	NA	NA	620822	613755.5	0.03869
S_20_03257	lcWGS	SAMN36656832	OQ554202	Clade D	F	25	South Hudson Strait	Salluit_Fjord	2005	6	20	NA	HBSC	NA	NA	NA	NA	NA	0.561484	0.039572	0.00001	0.151191	0.234831	0.012911	NA	NA	NA	628384	617653	0.05863
S_20_03385	lcWGS	SAMN36656840	OQ554203	Clade D	M	NA	South Hudson Strait	Ivujivik	2018	11	1	NA	HBSC	NA	NA	NA	NA	NA	0.544985	0.022237	0.00001	0.134421	0.277253	0.021094	NA	NA	NA	625454	611165.9	0.07876
S_20_03396	lcWGS	SAMN36656841	OQ554204	Clade D	F	NA	South Hudson Strait	Ivujivik	2018	11	1	NA	HBSC	NA	NA	NA	NA	NA	0.629062	0.015863	0.026179	0.078719	0.224424	0.025753	NA	NA	NA	613489	602780.2	0.05965
S_20_03438	lcWGS	SAMN36656847	OQ554210	Clade D	F	26	South Hudson Strait	Kangiqsujuaq	1995	7	12	NA	HBSC	NA	NA	NA	NA	NA	0.496942	0.00001	0.031521	0.131815	0.280824	0.058888	NA	NA	NA	633246	640416.8	-0.0379
S_20_03439	lcWGS	SAMN36656848	OQ554211	Clade D	F	12	South Hudson Strait	Tupirvikallak	1995	7	5	NA	HBSC	NA	NA	NA	NA	NA	0.507228	0.005445	0.016104	0.105885	0.307769	0.057567	NA	NA	NA	634257	631965.5	0.01226
S_20_03440	lcWGS	SAMN36656849	OQ554212	Clade D	F	17	South Hudson Strait	Kangiqsujuaq	1995	7	10	NA	HBSC	NA	NA	NA	NA	NA	0.484888	0.010479	0.01748	0.160075	0.274394	0.052683	NA	NA	NA	631871	632833.6	-0.00514
S_20_03551	lcWGS	SAMN36656897	OQ554240	Clade D	M	NA	South Hudson Strait	Quaqtaq	2017	11	22	NA	HBSC	NA	NA	NA	NA	NA	0.597049	0.005948	0.013257	0.083217	0.264093	0.036437	NA	NA	NA	635657	639749.6	-0.02166
S_20_00860	ddRADseq	SAMN36656302	NA	NA	M	NA	North East Hudson Bay	Akulivik	2001	10	9	HBSC	NA	0.081293	0.58409	0.269362	0.065244	0.00001	NA	NA	NA	NA	NA	NA	18104	17914.7	0.03235	NA	NA	NA
S_20_00861_rep	ddRADseq	SAMN36656303	NA	NA	M	NA	North East Hudson Bay	Akulivik	2001	10	9	HBSC	NA	0.029098	0.539906	0.269496	0.052942	0.108557	NA	NA	NA	NA	NA	NA	18449	18560.6	-0.01821	NA	NA	NA
S_20_01019	Both	SAMN36656395	OQ554016	Clade D	M	NA	North East Hudson Bay	Puvirnituq	2003	9	18	HBSC	HBSC	0.022431	0.582353	0.315753	0.00001	0.079453	0.5403	0.025374	0.018885	0.132088	0.251842	0.031511	18393	18498.4	-0.01727	611036	592138	0.10706
S_20_01095_rep	ddRADseq	SAMN36656444	NA	NA	M	17	North East Hudson Bay	Cape_Smith	2001	10	15	HBSC	NA	0.036762	0.585064	0.252064	0.080048	0.046062	NA	NA	NA	NA	NA	NA	18270	18430.2	-0.02635	NA	NA	NA
S_20_01096_rep	ddRADseq	SAMN36656445	NA	NA	F	42	North East Hudson Bay	Cape_Smith	2001	10	15	LGR	NA	0.00001	0.050427	0.084727	0.028744	0.836092	NA	NA	NA	NA	NA	NA	18241	18205.1	0.00601	NA	NA	NA
S_20_01097	ddRADseq	SAMN36656446	NA	NA	F	19	North East Hudson Bay	Cape_Smith	2001	10	15	HBSC	NA	0.03091	0.502066	0.26406	0.069431	0.133533	NA	NA	NA	NA	NA	NA	18403	18532.7	-0.02121	NA	NA	NA
S_20_01098	ddRADseq	SAMN36656447	NA	NA	M	19	North East Hudson Bay	Cape_Smith	2001	10	15	HBSC	NA	0.068134	0.380302	0.186511	0.275355	0.089699	NA	NA	NA	NA	NA	NA	18171	18061.9	0.01841	NA	NA	NA
S_20_01099	ddRADseq	SAMN36656448	NA	NA	M	18	North East Hudson Bay	Akulivik	2001	10	15	HBSC	NA	0.046759	0.574316	0.219559	0.09744	0.061926	NA	NA	NA	NA	NA	NA	18248	18174.9	0.01224	NA	NA	NA
S_20_02067	ddRADseq	SAMN36656670	NA	NA	M	NA	North East Hudson Bay	Akulivik	2017	10	25	LGR	NA	0.039381	0.00001	0.052163	0.033855	0.874591	NA	NA	NA	NA	NA	NA	18303	18416.3	-0.01864	NA	NA	NA
S_20_02068	ddRADseq	SAMN36656671	NA	NA	F	NA	North East Hudson Bay	Akulivik	2017	10	25	LGR	NA	0.03832	0.133546	0.00001	0.011593	0.816531	NA	NA	NA	NA	NA	NA	18160	18152.6	0.00125	NA	NA	NA
S_20_02069	ddRADseq	SAMN36656672	NA	NA	F	NA	North East Hudson Bay	Akulivik	2017	NA	NA	LGR	NA	0.06476	0.03645	0.124143	0.011001	0.763646	NA	NA	NA	NA	NA	NA	17185	17036.6	0.02695	NA	NA	NA
S_20_02070	ddRADseq	SAMN36656673	NA	NA	F	NA	North East Hudson Bay	Akulivik	2017	10	24	HBSC	NA	0.013317	0.562843	0.277628	0.064951	0.081261	NA	NA	NA	NA	NA	NA	18235	18511.7	-0.0453	NA	NA	NA
S_20_02100	ddRADseq	SAMN36656675	NA	NA	F	NA	North East Hudson Bay	Akulivik	2018	10	29	HBSC	NA	0.017525	0.595106	0.216101	0.058709	0.112559	NA	NA	NA	NA	NA	NA	18306	18543.7	-0.03883	NA	NA	NA
S_20_02102	ddRADseq	SAMN36656676	NA	NA	M	NA	North East Hudson Bay	Akulivik	2018	10	20	HBSC	NA	0.057584	0.648673	0.215418	0.032238	0.046087	NA	NA	NA	NA	NA	NA	18121	18242.3	-0.02019	NA	NA	NA
S_20_02103	ddRADseq	SAMN36656677	NA	NA	F	NA	North East Hudson Bay	Pointe_Qikirtaujaq	2018	10	16	HBSC	NA	0.015	0.640328	0.184202	0.054334	0.106136	NA	NA	NA	NA	NA	NA	18351	18553.3	-0.03303	NA	NA	NA
S_20_02353	ddRADseq	SAMN36656711	NA	NA	F	NA	North East Hudson Bay	Akulivik	2018	10	17	LGR	NA	0.013619	0.106743	0.046463	0.028553	0.804622	NA	NA	NA	NA	NA	NA	18391	18551.5	-0.0262	NA	NA	NA
S_20_02362	ddRADseq	SAMN36656714	NA	NA	M	NA	North East Hudson Bay	Akulivik	2018	10	20	HBSC	NA	0.030759	0.587966	0.24812	0.029262	0.103894	NA	NA	NA	NA	NA	NA	18326	18436.2	-0.01811	NA	NA	NA
S_20_02373	ddRADseq	SAMN36656717	NA	NA	M	NA	North East Hudson Bay	Akulivik	2018	10	20	HBSC	NA	0.046616	0.555306	0.28176	0.003186	0.113132	NA	NA	NA	NA	NA	NA	18531	18491.1	0.00655	NA	NA	NA
S_20_02374	ddRADseq	SAMN36656718	NA	NA	M	NA	North East Hudson Bay	Akulivik	2018	10	20	HBSC	NA	0.033782	0.542047	0.269063	0.03022	0.124889	NA	NA	NA	NA	NA	NA	18093	18377.8	-0.04704	NA	NA	NA
S_20_02808	ddRADseq	SAMN36656757	NA	NA	M	46	North East Hudson Bay	Akulivik	2009	5	10	HBSC	NA	0.023525	0.516129	0.232564	0.114188	0.113594	NA	NA	NA	NA	NA	NA	18184	18519.4	-0.05488	NA	NA	NA
S_20_02809	ddRADseq	SAMN36656758	NA	NA	F	34	North East Hudson Bay	Akulivik	2009	5	10	HBSC	NA	0.063828	0.503553	0.230785	0.047259	0.154574	NA	NA	NA	NA	NA	NA	18121	18414.3	-0.04833	NA	NA	NA
S_20_02869	ddRADseq	SAMN36656764	NA	NA	M	NA	North East Hudson Bay	Akulivik	2015	10	10	LGR	NA	0.00001	0.00001	0.062066	0.067886	0.870028	NA	NA	NA	NA	NA	NA	18346	18407.5	-0.01014	NA	NA	NA
S_20_03203	ddRADseq	SAMN36656824	NA	NA	M	NA	North East Hudson Bay	Puvirnituq	1998	10	16	HBSC	NA	0.030498	0.584014	0.247031	0.052922	0.085535	NA	NA	NA	NA	NA	NA	18203	18552.6	-0.05707	NA	NA	NA
S_20_03210	ddRADseq	SAMN36656826	NA	NA	M	NA	North East Hudson Bay	Puvirnituq	1998	10	16	HBSC	NA	0.065199	0.614773	0.113542	0.056711	0.149775	NA	NA	NA	NA	NA	NA	18313	18415.1	-0.01682	NA	NA	NA
S_20_03212	ddRADseq	SAMN36656827	NA	NA	M	NA	North East Hudson Bay	Puvirnituq	1998	10	16	HBSC	NA	0.075732	0.622137	0.179637	0.067996	0.054499	NA	NA	NA	NA	NA	NA	18351	18267	0.01398	NA	NA	NA
S_20_03339	ddRADseq	SAMN36656833	NA	NA	F	10	North East Hudson Bay	Puvirnituq	2007	10	16	LGR	NA	0.00048	0.00001	0.00001	0.00001	0.99949	NA	NA	NA	NA	NA	NA	18242	18417.8	-0.02883	NA	NA	NA
S_20_03340	ddRADseq	SAMN36656834	NA	NA	M	15	North East Hudson Bay	Puvirnituq	2007	10	16	LGR	NA	0.042535	0.033031	0.151417	0.00001	0.773007	NA	NA	NA	NA	NA	NA	18272	17977	0.05021	NA	NA	NA
S_20_03341	ddRADseq	SAMN36656835	NA	NA	M	14	North East Hudson Bay	Puvirnituq	2007	10	16	HBSC	NA	0.038918	0.571839	0.256753	0.069984	0.062506	NA	NA	NA	NA	NA	NA	18403	18562.7	-0.02605	NA	NA	NA
S_20_03342	ddRADseq	SAMN36656836	NA	NA	M	13	North East Hudson Bay	Puvirnituq	2007	10	16	LGR	NA	0.00001	0.00001	0.094309	0.00001	0.905661	NA	NA	NA	NA	NA	NA	18489	18556.7	-0.01105	NA	NA	NA
S_20_03343	ddRADseq	SAMN36656837	NA	NA	F	9	North East Hudson Bay	Puvirnituq	2007	10	16	LGR	NA	0.009375	0.13512	0.020648	0.027129	0.807727	NA	NA	NA	NA	NA	NA	18348	18524.7	-0.0289	NA	NA	NA
S_20_03344	ddRADseq	SAMN36656838	NA	NA	F	14	North East Hudson Bay	Puvirnituq	2007	10	16	LGR	NA	0.00001	0.003375	0.026167	0.00001	0.970438	NA	NA	NA	NA	NA	NA	18575	18554.3	0.00338	NA	NA	NA
S_20_03649	ddRADseq	SAMN36656938	NA	NA	M	NA	North East Hudson Bay	Akulivik	1999	10	19	HBSC	NA	0.00001	0.529602	0.267704	0.025303	0.177381	NA	NA	NA	NA	NA	NA	18335	18559.8	-0.03669	NA	NA	NA
S_20_00600	ddRADseq	SAMN36656120	NA	NA	F	NA	South East Hudson Bay	Little_Whale_River_Qilalugarsiuviup_Kuunga	2003	7	14	LGR	NA	0.032816	0.00001	0.036803	0.00375	0.926621	NA	NA	NA	NA	NA	NA	18510	18508	0.00033	NA	NA	NA
S_20_00601	ddRADseq	SAMN36656121	NA	NA	M	NA	South East Hudson Bay	Little_Whale_River_Qilalugarsiuviup_Kuunga	2003	7	11	LGR	NA	0.006343	0.00001	0.03099	0.00001	0.962647	NA	NA	NA	NA	NA	NA	18548	18522.6	0.00415	NA	NA	NA
S_20_00602	ddRADseq	SAMN36656122	NA	NA	F	NA	South East Hudson Bay	Little_Whale_River_Qilalugarsiuviup_Kuunga	2003	7	22	LGR	NA	0.022811	0.108819	0.011016	0.04296	0.814393	NA	NA	NA	NA	NA	NA	18524	18408.6	0.01897	NA	NA	NA
S_20_00620	ddRADseq	SAMN36656137	NA	NA	NA	NA	South East Hudson Bay	Little_Whale_River_Qilalugarsiuviup_Kuunga	2003	7	14	LGR	NA	0.023563	0.074352	0.104817	0.03394	0.763328	NA	NA	NA	NA	NA	NA	17628	17253.1	0.06728	NA	NA	NA
S_20_00621	Both	SAMN36656138	OQ553962	Clade D	M	NA	South East Hudson Bay	Little_Whale_River_Qilalugarsiuviup_Kuunga	2003	7	11	LGR	LGR	0.071993	0.00001	0.00001	0.00001	0.927977	0.00001	0.00001	0.00001	0.00001	0.99995	0.00001	17315	16488.6	0.15904	639264	619142.7	0.10987
S_20_00652	ddRADseq	SAMN36656161	NA	NA	M	NA	South East Hudson Bay	Little_Whale_River_Qilalugarsiuviup_Kuunga	2003	7	23	HBSC	NA	0.020085	0.525111	0.31517	0.104499	0.035135	NA	NA	NA	NA	NA	NA	18460	18339.7	0.01993	NA	NA	NA
S_20_00653	ddRADseq	SAMN36656162	NA	NA	M	NA	South East Hudson Bay	Little_Whale_River_Qilalugarsiuviup_Kuunga	2003	7	27	HBSC	NA	0.073346	0.526545	0.243047	0.040962	0.116101	NA	NA	NA	NA	NA	NA	18437	18421.4	0.00258	NA	NA	NA
S_20_00835_rep_1	ddRADseq	SAMN36656292	NA	NA	F	NA	South East Hudson Bay	Nastapoka_River	1999	NA	NA	HBSC	NA	0.142789	0.48269	0.330599	0.004622	0.039299	NA	NA	NA	NA	NA	NA	17022	16412.1	0.11715	NA	NA	NA
S_20_00836	ddRADseq	SAMN36656293	NA	NA	F	NA	South East Hudson Bay	Nastapoka_River	1999	NA	NA	HBSC	NA	0.065924	0.558738	0.251994	0.02084	0.102504	NA	NA	NA	NA	NA	NA	18262	18413.8	-0.02503	NA	NA	NA
S_20_00862_rep	ddRADseq	SAMN36656304	NA	NA	F	20	South East Hudson Bay	Kuujjuarapik	2001	6	13	LGR	NA	0.00001	0.00001	0.068882	0.00001	0.931088	NA	NA	NA	NA	NA	NA	18469	18553.2	-0.01374	NA	NA	NA
S_20_00901	ddRADseq	SAMN36656324	NA	NA	F	NA	South East Hudson Bay	Little_Whale_River_Qilalugarsiuviup_Kuunga	2003	7	23	LGR	NA	0.058032	0.025201	0.094749	0.00001	0.822008	NA	NA	NA	NA	NA	NA	18109	17455.8	0.11567	NA	NA	NA
S_20_00903	ddRADseq	SAMN36656325	NA	NA	NA	NA	South East Hudson Bay	Little_Whale_River_Qilalugarsiuviup_Kuunga	2003	7	27	HBSC	NA	0.022711	0.393438	0.223933	0.00001	0.359908	NA	NA	NA	NA	NA	NA	18201	18321.2	-0.01991	NA	NA	NA
S_20_00904	ddRADseq	SAMN36656326	NA	NA	M	NA	South East Hudson Bay	Little_Whale_River_Qilalugarsiuviup_Kuunga	2003	7	27	HBSC	NA	0.066785	0.531418	0.227891	0.093649	0.080257	NA	NA	NA	NA	NA	NA	18347	18283.4	0.01053	NA	NA	NA
S_20_01021	ddRADseq	SAMN36656397	NA	NA	F	NA	South East Hudson Bay	Little_Whale_River_Qilalugarsiuviup_Kuunga	2002	7	24	LGR	NA	0.00001	0.00001	0.00001	0.007201	0.992769	NA	NA	NA	NA	NA	NA	18411	18381.2	0.00491	NA	NA	NA
S_20_01119	ddRADseq	SAMN36656455	NA	NA	M	NA	South East Hudson Bay	Kuujjuarapik	2017	7	24	LGR	NA	0.003904	0.020282	0.00001	0.037671	0.938133	NA	NA	NA	NA	NA	NA	18396	18474.8	-0.01293	NA	NA	NA
S_20_01124	ddRADseq	SAMN36656456	NA	NA	F	NA	South East Hudson Bay	Nastapoka_River	1998	8	9	HBSC	NA	0.040198	0.569801	0.219454	0.07716	0.093387	NA	NA	NA	NA	NA	NA	18433	18540.4	-0.01754	NA	NA	NA
S_20_01126	ddRADseq	SAMN36656457	NA	NA	F	NA	South East Hudson Bay	Little_Whale_River_Qilalugarsiuviup_Kuunga	2001	8	7	LGR	NA	0.102766	0.062571	0.094291	0.00001	0.740363	NA	NA	NA	NA	NA	NA	17903	16929.1	0.17952	NA	NA	NA
S_20_01134	ddRADseq	SAMN36656458	NA	NA	M	NA	South East Hudson Bay	Umiujaq	1999	8	7	HBSC	NA	0.036871	0.589602	0.186691	0.122295	0.064542	NA	NA	NA	NA	NA	NA	18467	18444.3	0.00373	NA	NA	NA
S_20_01135	ddRADseq	SAMN36656459	NA	NA	F	NA	South East Hudson Bay	Kuujjuarapik	1994	7	25	LGR	NA	0.033872	0.108884	0.051134	0.040209	0.7659	NA	NA	NA	NA	NA	NA	18611	18546.2	0.01057	NA	NA	NA
S_20_01136	ddRADseq	SAMN36656460	NA	NA	M	NA	South East Hudson Bay	Lac_Tasiujaq	1995	7	15	HBSC	NA	0.046634	0.648772	0.073118	0.040022	0.191454	NA	NA	NA	NA	NA	NA	18409	18552.5	-0.02342	NA	NA	NA
S_20_01137	ddRADseq	SAMN36656461	NA	NA	M	NA	South East Hudson Bay	Inukjuak	2010	7	3	HBSC	NA	0.054717	0.592138	0.158976	0.07968	0.114488	NA	NA	NA	NA	NA	NA	18397	18545	-0.02417	NA	NA	NA
S_20_01145	ddRADseq	SAMN36656465	NA	NA	F	NA	South East Hudson Bay	Inukjuak	2009	6	22	HBSC	NA	0.078214	0.528264	0.252407	0.104143	0.036971	NA	NA	NA	NA	NA	NA	18063	17976.2	0.01478	NA	NA	NA
S_20_01147	ddRADseq	SAMN36656466	NA	NA	M	29	South East Hudson Bay	Inukjuak	1997	7	24	HBSC	NA	0.141136	0.675136	0.078904	0.011056	0.093768	NA	NA	NA	NA	NA	NA	17362	17082.1	0.05138	NA	NA	NA
S_20_01151	lcWGS	SAMN36656468	OQ554029	Clade C	F	NA	South East Hudson Bay	Kuujjuarapik	2020	10	3	NA	JB	NA	NA	NA	NA	NA	0.00001	0.00001	0.99995	0.00001	0.00001	0.00001	NA	NA	NA	642893	637866.5	0.02669
S_20_01152	lcWGS	SAMN36656469	OQ554030	Clade D	NA	NA	South East Hudson Bay	Kuujjuarapik	2019	9	25	NA	HBSC	NA	NA	NA	NA	NA	0.522323	0.013501	0.043518	0.103556	0.289045	0.028058	NA	NA	NA	638023	647435.9	-0.0493
S_20_01174	lcWGS	SAMN36656475	OQ554036	Clade D	F	NA	South East Hudson Bay	Kuujjuarapik	2020	10	3	NA	HBSC	NA	NA	NA	NA	NA	0.654306	0.009226	0.053612	0.020118	0.219273	0.043465	NA	NA	NA	636610	636402.7	0.0011
S_20_01175	lcWGS	SAMN36656476	OQ554037	Clade C	F	NA	South East Hudson Bay	Kuujjuarapik	2019	10	12	NA	JB	NA	NA	NA	NA	NA	0.00001	0.00001	0.99995	0.00001	0.00001	0.00001	NA	NA	NA	643222	645847.9	-0.01378
S_20_01210	ddRADseq	SAMN36656482	NA	NA	F	NA	South East Hudson Bay	Inukjuak	2017	7	2	HBSC	NA	0.092331	0.568415	0.159916	0.098327	0.08101	NA	NA	NA	NA	NA	NA	18224	18164.1	0.01005	NA	NA	NA
S_20_01211	ddRADseq	SAMN36656483	NA	NA	M	NA	South East Hudson Bay	Kuujjuarapik	2018	8	3	HBSC	NA	0.066321	0.603267	0.119719	0.076079	0.134615	NA	NA	NA	NA	NA	NA	18451	18535.9	-0.01386	NA	NA	NA
S_20_01618	ddRADseq	SAMN36656579	NA	NA	M	NA	South East Hudson Bay	Umiujaq	2007	7	1	HBSC	NA	0.061174	0.623395	0.114394	0.081321	0.119717	NA	NA	NA	NA	NA	NA	18357	18516.8	-0.02616	NA	NA	NA
S_20_01620	ddRADseq	SAMN36656580	NA	NA	M	NA	South East Hudson Bay	Inukjuak	2010	7	4	HBSC	NA	0.058954	0.530766	0.281325	0.033587	0.095367	NA	NA	NA	NA	NA	NA	18217	18375.2	-0.02613	NA	NA	NA
S_20_01621	ddRADseq	SAMN36656581	NA	NA	F	NA	South East Hudson Bay	Inukjuak	1997	8	4	HBSC	NA	0.033139	0.561955	0.232692	0.108109	0.064104	NA	NA	NA	NA	NA	NA	18301	18367.6	-0.01101	NA	NA	NA
S_20_01622	ddRADseq	SAMN36656582	NA	NA	F	NA	South East Hudson Bay	Kuujjuarapik	2017	7	24	LGR	NA	0.029451	0.090483	0.040384	0.036183	0.8035	NA	NA	NA	NA	NA	NA	18497	18523.3	-0.0043	NA	NA	NA
S_20_01623	ddRADseq	SAMN36656583	NA	NA	F	NA	South East Hudson Bay	Kuujjuarapik	1994	7	25	LGR	NA	0.037926	0.038886	0.074473	0.020746	0.82797	NA	NA	NA	NA	NA	NA	18452	18553.7	-0.0166	NA	NA	NA
S_20_01624	ddRADseq	SAMN36656584	NA	NA	F	NA	South East Hudson Bay	Lac_Tasiujaq	1995	7	14	HBSC	NA	0.038135	0.64146	0.060291	0.112743	0.147372	NA	NA	NA	NA	NA	NA	18264	18546.1	-0.04606	NA	NA	NA
S_20_01626	ddRADseq	SAMN36656585	NA	NA	M	NA	South East Hudson Bay	Lac_Tasiujaq	2008	7	9	HBSC	NA	0.02035	0.597687	0.142022	0.069532	0.17041	NA	NA	NA	NA	NA	NA	18451	18399.2	0.00854	NA	NA	NA
S_20_01628	ddRADseq	SAMN36656586	NA	NA	F	NA	South East Hudson Bay	Inukjuak	2007	7	2	HBSC	NA	0.050267	0.70642	0.14429	0.04847	0.050554	NA	NA	NA	NA	NA	NA	18163	18359	-0.03242	NA	NA	NA
S_20_01629	ddRADseq	SAMN36656587	NA	NA	F	NA	South East Hudson Bay	Lac_Tasiujaq	2009	7	25	HBSC	NA	0.088442	0.721568	0.00001	0.069055	0.120925	NA	NA	NA	NA	NA	NA	18481	18562.5	-0.0133	NA	NA	NA
S_20_01630	ddRADseq	SAMN36656588	NA	NA	F	NA	South East Hudson Bay	Lac_Tasiujaq	2009	7	21	HBSC	NA	0.021365	0.601963	0.134704	0.107251	0.134717	NA	NA	NA	NA	NA	NA	18259	18470.8	-0.03479	NA	NA	NA
S_20_01632	ddRADseq	SAMN36656589	NA	NA	F	NA	South East Hudson Bay	Kuujjuarapik	2015	7	23	LGR	NA	0.00001	0.00001	0.00001	0.00001	0.99996	NA	NA	NA	NA	NA	NA	18048	18141.7	-0.01573	NA	NA	NA
S_20_01635	ddRADseq	SAMN36656590	NA	NA	F	NA	South East Hudson Bay	Umiujaq	2017	7	18	HBSC	NA	0.110438	0.429045	0.255377	0.115848	0.089292	NA	NA	NA	NA	NA	NA	16553	16209.9	0.06684	NA	NA	NA
S_20_01636	ddRADseq	SAMN36656591	NA	NA	M	NA	South East Hudson Bay	Baie_Kilualuk	2008	7	10	HBSC	NA	0.101211	0.499422	0.327745	0.00001	0.071612	NA	NA	NA	NA	NA	NA	17732	17422.9	0.05506	NA	NA	NA
S_20_01637	ddRADseq	SAMN36656592	NA	NA	M	NA	South East Hudson Bay	Umiujaq	2008	7	10	HBSC	NA	0.040068	0.648177	0.129431	0.065273	0.117051	NA	NA	NA	NA	NA	NA	17992	18312.5	-0.05319	NA	NA	NA
S_20_01638	ddRADseq	SAMN36656593	NA	NA	F	NA	South East Hudson Bay	Baie_Kilualuk	2007	8	8	HBSC	NA	0.063542	0.791215	0.00001	0.040517	0.104715	NA	NA	NA	NA	NA	NA	18343	18543.6	-0.03278	NA	NA	NA
S_20_01639	ddRADseq	SAMN36656594	NA	NA	M	NA	South East Hudson Bay	Kuujjuarapik	2015	7	10	LGR	NA	0.001646	0.00001	0.00001	0.00001	0.998324	NA	NA	NA	NA	NA	NA	18527	18557.7	-0.00501	NA	NA	NA
S_20_01706	ddRADseq	SAMN36656599	NA	NA	F	NA	South East Hudson Bay	Lac_Tasiujaq	2009	7	7	HBSC	NA	0.049538	0.57751	0.175254	0.117925	0.079773	NA	NA	NA	NA	NA	NA	18271	18480.4	-0.03438	NA	NA	NA
S_20_01707	ddRADseq	SAMN36656600	NA	NA	M	NA	South East Hudson Bay	Baie_Kilualuk	2007	8	5	HBSC	NA	0.065989	0.5956	0.125193	0.094171	0.119047	NA	NA	NA	NA	NA	NA	18047	17996.6	0.00853	NA	NA	NA
S_20_01708	ddRADseq	SAMN36656601	NA	NA	F	NA	South East Hudson Bay	Baie_Kilualuk	2007	8	8	HBSC	NA	0.062467	0.76816	0.00001	0.052822	0.116541	NA	NA	NA	NA	NA	NA	18297	18491.1	-0.03181	NA	NA	NA
S_20_01709	ddRADseq	SAMN36656602	NA	NA	M	NA	South East Hudson Bay	Lac_Tasiujaq	2009	7	7	HBSC	NA	0.091558	0.614844	0.109253	0.068994	0.115351	NA	NA	NA	NA	NA	NA	18465	18089.6	0.06331	NA	NA	NA
S_20_01727	lcWGS	SAMN36656604	OQ554150	Clade D	M	NA	South East Hudson Bay	Kuujjuarapik	2019	9	25	NA	HBSC	NA	NA	NA	NA	NA	0.34547	0.00001	0.317399	0.094686	0.197102	0.045333	NA	NA	NA	581137	644032.7	-0.33098
S_20_01734	lcWGS	SAMN36656605	OQ554151	Clade D	F	NA	South East Hudson Bay	Kuujjuarapik	2020	10	4	NA	HBSC	NA	NA	NA	NA	NA	0.99091	0.00905	0.00001	0.00001	0.00001	0.00001	NA	NA	NA	631683	640926.3	-0.04888
S_20_01736	lcWGS	SAMN36656606	OQ554152	Clade C	F	NA	South East Hudson Bay	Kuujjuarapik	2019	10	12	NA	JB	NA	NA	NA	NA	NA	0.00001	0.00001	0.99995	0.00001	0.00001	0.00001	NA	NA	NA	633610	648872.1	-0.07978
S_20_01744	lcWGS	SAMN36656608	OQ554154	Clade D	F	NA	South East Hudson Bay	Kuujjuarapik	2020	10	3	NA	HBSC	NA	NA	NA	NA	NA	0.596691	0.008193	0.063468	0.057473	0.240408	0.033767	NA	NA	NA	633545	644234.6	-0.05624
S_20_01765	Both	SAMN36656614	OQ554160	Clade A	F	27	South East Hudson Bay	Nastapoka_River	1994	8	NA	HBSC	HBSC	0.046864	0.600778	0.207243	0.084086	0.06103	0.499124	0.008803	0.065511	0.085452	0.298866	0.042243	18242	18559.9	-0.05186	638563	643431.3	-0.02563
S_20_01784	Both	SAMN36656626	OQ554167	Clade A	M	11	South East Hudson Bay	Nastapoka_River	1994	8	NA	HBSC	HBSC	0.005531	0.556811	0.211176	0.085569	0.140913	0.528075	0.00001	0.03975	0.106458	0.272549	0.053157	18243	18567.7	-0.05294	633465	645840.8	-0.06491
S_20_01791	ddRADseq	SAMN36656630	NA	NA	NA	8	South East Hudson Bay	Nastapoka_River	1994	8	NA	HBSC	NA	0.074805	0.513753	0.216606	0.082534	0.112302	NA	NA	NA	NA	NA	NA	18259	18447.3	-0.03093	NA	NA	NA
S_20_01792	ddRADseq	SAMN36656631	NA	NA	F	9	South East Hudson Bay	Nastapoka_River	1994	8	NA	HBSC	NA	0.08125	0.622019	0.114659	0.070986	0.111087	NA	NA	NA	NA	NA	NA	18265	18359.8	-0.01568	NA	NA	NA
S_20_01801	ddRADseq	SAMN36656634	NA	NA	M	NA	South East Hudson Bay	Nastapoka_Sound	2001	8	7	HBSC	NA	0.040089	0.554361	0.256271	0.058037	0.091242	NA	NA	NA	NA	NA	NA	18182	18472.8	-0.04773	NA	NA	NA
S_20_01803	ddRADseq	SAMN36656635	NA	NA	M	16	South East Hudson Bay	Nastapoka_Sound	2001	8	3	HBSC	NA	0.060879	0.551835	0.209824	0.065714	0.111747	NA	NA	NA	NA	NA	NA	18186	18240.8	-0.00914	NA	NA	NA
S_20_01863	ddRADseq	SAMN36656636	NA	NA	F	NA	South East Hudson Bay	Kuujjuarapik	1990	NA	NA	HBSC	NA	0.04463	0.639826	0.206251	0.058717	0.050575	NA	NA	NA	NA	NA	NA	18306	18558.3	-0.04117	NA	NA	NA
S_20_01864	ddRADseq	SAMN36656637	NA	NA	F	21	South East Hudson Bay	Kuujjuarapik	1994	7	25	LGR	NA	0.024645	0.040539	0.000014	0.00001	0.934793	NA	NA	NA	NA	NA	NA	18465	18545.6	-0.01316	NA	NA	NA
S_20_01865	Both	SAMN36656638	OQ554171	Clade A	M	NA	South East Hudson Bay	Kuujjuarapik	1990	NA	NA	LGR	LGR	0.00001	0.050909	0.102805	0.063047	0.783229	0.00001	0.00001	0.00001	0.00001	0.99995	0.00001	18458	18534.1	-0.01244	639115	644575.7	-0.0287
S_20_01867	lcWGS	SAMN36656640	OQ554172	Clade A	F	18	South East Hudson Bay	Nastapoka_River	1994	8	16	NA	HBSC	NA	NA	NA	NA	NA	0.552542	0.015464	0.016872	0.107362	0.289927	0.017832	NA	NA	NA	636436	628465.2	0.04285
S_20_01873	ddRADseq	SAMN36656641	NA	NA	F	NA	South East Hudson Bay	Kuujjuarapik	1993	NA	NA	HBSC	NA	0.070124	0.520912	0.286367	0.109228	0.013368	NA	NA	NA	NA	NA	NA	18339	18277	0.01032	NA	NA	NA
S_20_01889	lcWGS	SAMN36656646	OQ554174	Clade D	M	7	South East Hudson Bay	NA	1995	8	9	NA	LGR	NA	NA	NA	NA	NA	0.00001	0.00001	0.00001	0.00001	0.99995	0.00001	NA	NA	NA	640185	642025.9	-0.00971
S_20_01948	ddRADseq	SAMN36656660	NA	NA	F	11	South East Hudson Bay	Kuujjuarapik	2001	6	13	LGR	NA	0.000329	0.071724	0.00001	0.00001	0.927927	NA	NA	NA	NA	NA	NA	18555	18544.3	0.00175	NA	NA	NA
S_20_02083	ddRADseq	SAMN36656674	NA	NA	M	NA	South East Hudson Bay	Island_Anderson	2017	6	22	HBSC	NA	0.130439	0.499747	0.20074	0.099872	0.069201	NA	NA	NA	NA	NA	NA	17786	17499.9	0.05035	NA	NA	NA
S_20_02104	ddRADseq	SAMN36656678	NA	NA	F	NA	South East Hudson Bay	Kuujjuarapik	2018	7	7	HBSC	NA	0.026014	0.583711	0.254636	0.063554	0.072085	NA	NA	NA	NA	NA	NA	18409	18527.6	-0.01939	NA	NA	NA
S_20_02173	ddRADseq	SAMN36656683	NA	NA	F	NA	South East Hudson Bay	Umiujaq	2002	6	18	HBSC	NA	0.075781	0.600809	0.136118	0.088189	0.099104	NA	NA	NA	NA	NA	NA	18244	18431.2	-0.03084	NA	NA	NA
S_20_02174	ddRADseq	SAMN36656684	NA	NA	F	NA	South East Hudson Bay	Little_Whale_River_Qilalugarsiuviup_Kuunga	2002	7	20	LGR	NA	0.031448	0.073721	0.002817	0.058503	0.833511	NA	NA	NA	NA	NA	NA	18535	18557.9	-0.00373	NA	NA	NA
S_20_02175	lcWGS	SAMN36656685	OQ554182	Clade D	M	NA	South East Hudson Bay	Little_Whale_River_Qilalugarsiuviup_Kuunga	2002	7	28	NA	LGR	NA	NA	NA	NA	NA	0.00001	0.00001	0.00001	0.00001	0.99995	0.00001	NA	NA	NA	646197	642590.4	0.01901
S_20_02177	ddRADseq	SAMN36656686	NA	NA	M	NA	South East Hudson Bay	Little_Whale_River_Qilalugarsiuviup_Kuunga	2002	7	28	LGR	NA	0.00001	0.00001	0.041471	0.00001	0.958499	NA	NA	NA	NA	NA	NA	18361	18463.1	-0.01674	NA	NA	NA
S_20_02178	ddRADseq	SAMN36656687	NA	NA	M	NA	South East Hudson Bay	Little_Whale_River_Qilalugarsiuviup_Kuunga	2002	7	24	LGR	NA	0.045253	0.058464	0.104931	0.00926	0.782093	NA	NA	NA	NA	NA	NA	18204	18179.4	0.00412	NA	NA	NA
S_20_02179	ddRADseq	SAMN36656688	NA	NA	M	NA	South East Hudson Bay	Little_Whale_River_Qilalugarsiuviup_Kuunga	2002	7	24	LGR	NA	0.012806	0.10283	0.055174	0.043922	0.785269	NA	NA	NA	NA	NA	NA	18260	18491.4	-0.03796	NA	NA	NA
S_20_02180	ddRADseq	SAMN36656689	NA	NA	M	NA	South East Hudson Bay	Little_Whale_River_Qilalugarsiuviup_Kuunga	2002	7	19	LGR	NA	0.00001	0.00001	0.00001	0.00001	0.99996	NA	NA	NA	NA	NA	NA	18417	18563.5	-0.0239	NA	NA	NA
S_20_02249	ddRADseq	SAMN36656694	NA	NA	M	NA	South East Hudson Bay	Pointe_Pilavvik	2015	6	12	JB	NA	0.015416	0.025054	0.00001	0.900388	0.059133	NA	NA	NA	NA	NA	NA	18705	18505	0.03277	NA	NA	NA
S_20_02340	lcWGS	SAMN36656708	OQ554186	Clade A	NA	23	South East Hudson Bay	Nastapoka_River	2000	8	5	NA	HBSC	NA	NA	NA	NA	NA	0.489257	0.033685	0.042753	0.119881	0.285013	0.029411	NA	NA	NA	638385	633943.4	0.02373
S_20_02375	ddRADseq	SAMN36656719	NA	NA	F	NA	South East Hudson Bay	Inukjuak	2018	6	23	HBSC	NA	0.019421	0.541098	0.182782	0.12074	0.135959	NA	NA	NA	NA	NA	NA	18190	18183.4	0.00111	NA	NA	NA
S_20_02659	ddRADseq	SAMN36656746	NA	NA	M	NA	South East Hudson Bay	Lac_Tasiujaq	2015	NA	NA	HBSC	NA	0.057416	0.554995	0.280162	0.063228	0.0442	NA	NA	NA	NA	NA	NA	18148	18096.4	0.00868	NA	NA	NA
S_20_02664	ddRADseq	SAMN36656747	NA	NA	NA	NA	South East Hudson Bay	Umiujaq	2007	7	16	HBSC	NA	0.046265	0.578803	0.291785	0.025107	0.05804	NA	NA	NA	NA	NA	NA	18184	17992.9	0.03236	NA	NA	NA
S_20_02767	ddRADseq	SAMN36656755	NA	NA	M	NA	South East Hudson Bay	Little_Whale_River_Qilalugarsiuviup_Kuunga	2009	7	22	LGR	NA	0.00001	0.00001	0.00001	0.00001	0.99996	NA	NA	NA	NA	NA	NA	18374	18440.3	-0.0109	NA	NA	NA
S_20_02848	ddRADseq	SAMN36656759	NA	NA	M	26	South East Hudson Bay	Inukjuak	2007	8	11	HBSC	NA	0.037908	0.604048	0.137184	0.104833	0.116027	NA	NA	NA	NA	NA	NA	18347	18561.7	-0.03503	NA	NA	NA
S_20_02849	ddRADseq	SAMN36656760	NA	NA	M	NA	South East Hudson Bay	Baie_Kilualuk	2007	7	24	HBSC	NA	0.054403	0.555172	0.208663	0.07789	0.103872	NA	NA	NA	NA	NA	NA	17831	17904.6	-0.01259	NA	NA	NA
S_20_02863	lcWGS	SAMN36656761	OQ554192	Clade A	F	NA	South East Hudson Bay	Kuujjuarapik	2015	NA	NA	NA	LGR	NA	NA	NA	NA	NA	0.00001	0.00001	0.00001	0.00001	0.99995	0.00001	NA	NA	NA	636298	632767.9	0.01884
S_20_02865	lcWGS	SAMN36656762	OQ554193	Clade A	F	NA	South East Hudson Bay	Kuujjuarapik	2015	NA	NA	NA	LGR	NA	NA	NA	NA	NA	0.00001	0.00001	0.00001	0.00001	0.99995	0.00001	NA	NA	NA	640135	640988.2	-0.00451
S_20_02866	lcWGS	SAMN36656763	OQ554194	Clade A	F	NA	South East Hudson Bay	Kuujjuarapik	2015	NA	NA	NA	LGR	NA	NA	NA	NA	NA	0.00001	0.00001	0.00001	0.00001	0.99995	0.00001	NA	NA	NA	640950	642917.2	-0.01036
S_20_02890	lcWGS	SAMN36656765	OQ554195	Clade C	M	NA	South East Hudson Bay	Kuujjuarapik	2020	10	3	NA	JB	NA	NA	NA	NA	NA	0.00001	0.00001	0.988244	0.00001	0.011715	0.000012	NA	NA	NA	639506	648495.5	-0.047
S_20_02957	ddRADseq	SAMN36656775	NA	NA	M	11	South East Hudson Bay	Little_Whale_River_Qilalugarsiuviup_Kuunga	1998	8	5	HBSC	NA	0.053926	0.60147	0.207719	0.00001	0.136874	NA	NA	NA	NA	NA	NA	18403	18554.2	-0.02467	NA	NA	NA
S_20_02958	ddRADseq	SAMN36656776	NA	NA	F	17	South East Hudson Bay	Nastapoka_River	1998	8	9	HBSC	NA	0.043567	0.717457	0.097354	0.058852	0.082769	NA	NA	NA	NA	NA	NA	18285	18367.7	-0.01367	NA	NA	NA
S_20_02959	ddRADseq	SAMN36656777	NA	NA	M	20	South East Hudson Bay	Kuujjuarapik	1998	8	11	LGR	NA	0.023552	0.092817	0.054635	0.00001	0.828986	NA	NA	NA	NA	NA	NA	18280	18412.3	-0.02179	NA	NA	NA
S_20_02961	ddRADseq	SAMN36656778	NA	NA	M	25	South East Hudson Bay	Little_Whale_River_Qilalugarsiuviup_Kuunga	1998	8	5	HBSC	NA	0.009945	0.700748	0.131366	0.068968	0.088973	NA	NA	NA	NA	NA	NA	18286	18394.6	-0.01792	NA	NA	NA
S_20_02963	ddRADseq	SAMN36656779	NA	NA	M	6	South East Hudson Bay	Nastapoka_Sound	1999	8	3	HBSC	NA	0.016385	0.613529	0.204999	0.092602	0.072484	NA	NA	NA	NA	NA	NA	18327	18526.8	-0.03269	NA	NA	NA
S_20_02964	ddRADseq	SAMN36656780	NA	NA	F	3	South East Hudson Bay	Nastapoka_Sound	1999	8	3	HBSC	NA	0.086646	0.605131	0.124085	0.123231	0.060906	NA	NA	NA	NA	NA	NA	18294	18290.2	0.00063	NA	NA	NA
S_20_02965	ddRADseq	SAMN36656781	NA	NA	F	24	South East Hudson Bay	Nastapoka_Sound	1999	8	3	HBSC	NA	0.07344	0.698163	0.104109	0.047725	0.076563	NA	NA	NA	NA	NA	NA	18107	17970.3	0.02332	NA	NA	NA
S_20_02966	ddRADseq	SAMN36656782	NA	NA	M	14	South East Hudson Bay	Nastapoka_Sound	1999	8	3	HBSC	NA	0.033779	0.61281	0.190405	0.05087	0.112136	NA	NA	NA	NA	NA	NA	18083	18347.5	-0.04375	NA	NA	NA
S_20_03001	ddRADseq	SAMN36656783	NA	NA	F	13	South East Hudson Bay	Kuujjuarapik	1998	8	NA	LGR	NA	0.00001	0.00001	0.066473	0.03273	0.900777	NA	NA	NA	NA	NA	NA	18342	18354.8	-0.0021	NA	NA	NA
S_20_03026	ddRADseq	SAMN36656784	NA	NA	F	30	South East Hudson Bay	Little_Whale_River_Qilalugarsiuviup_Kuunga	2001	8	1	LGR	NA	0.03401	0.068601	0.043863	0.019848	0.833677	NA	NA	NA	NA	NA	NA	18488	18559.6	-0.01167	NA	NA	NA
S_20_03027	ddRADseq	SAMN36656785	NA	NA	M	17	South East Hudson Bay	Little_Whale_River_Qilalugarsiuviup_Kuunga	2001	8	4	LGR	NA	0.049864	0.024719	0.004764	0.00001	0.920642	NA	NA	NA	NA	NA	NA	18600	18534.2	0.01075	NA	NA	NA
S_20_03028	ddRADseq	SAMN36656786	NA	NA	M	21	South East Hudson Bay	Little_Whale_River_Qilalugarsiuviup_Kuunga	2001	8	4	LGR	NA	0.003811	0.00001	0.00001	0.00001	0.996159	NA	NA	NA	NA	NA	NA	18447	18463.9	-0.00278	NA	NA	NA
S_20_03033	ddRADseq	SAMN36656787	NA	NA	F	18	South East Hudson Bay	Nastapoka_Sound	2001	8	1	HBSC	NA	0.044529	0.618346	0.157971	0.098383	0.080771	NA	NA	NA	NA	NA	NA	18556	18544.1	0.00194	NA	NA	NA
S_20_03034	ddRADseq	SAMN36656788	NA	NA	M	26	South East Hudson Bay	Nastapoka_Sound	2001	8	3	HBSC	NA	0.056161	0.590055	0.214682	0.030581	0.108521	NA	NA	NA	NA	NA	NA	18318	18534.5	-0.03539	NA	NA	NA
S_20_03035	ddRADseq	SAMN36656789	NA	NA	M	18	South East Hudson Bay	Nastapoka_Sound	2001	8	3	HBSC	NA	0.047209	0.592208	0.241426	0.063669	0.055489	NA	NA	NA	NA	NA	NA	18322	18498.9	-0.029	NA	NA	NA
S_20_03036	ddRADseq	SAMN36656790	NA	NA	M	23	South East Hudson Bay	Nastapoka_Sound	2001	8	3	HBSC	NA	0.039794	0.566193	0.241184	0.041183	0.111646	NA	NA	NA	NA	NA	NA	17875	18258.9	-0.06388	NA	NA	NA
S_20_03037	ddRADseq	SAMN36656791	NA	NA	M	18	South East Hudson Bay	Nastapoka_Sound	2001	8	3	HBSC	NA	0.057313	0.571987	0.233797	0.079131	0.057772	NA	NA	NA	NA	NA	NA	18164	18209	-0.00751	NA	NA	NA
S_20_03054	ddRADseq	SAMN36656793	NA	NA	M	NA	South East Hudson Bay	Umiujaq	2010	6	1	HBSC	NA	0.028722	0.530202	0.259654	0.113897	0.067525	NA	NA	NA	NA	NA	NA	18381	18520.3	-0.02274	NA	NA	NA
S_20_03055	ddRADseq	SAMN36656794	NA	NA	M	NA	South East Hudson Bay	Umiujaq	2010	10	1	HBSC	NA	0.030368	0.577142	0.228164	0.08811	0.076215	NA	NA	NA	NA	NA	NA	18248	18403.9	-0.02573	NA	NA	NA
S_20_03056	ddRADseq	SAMN36656795	NA	NA	M	NA	South East Hudson Bay	Umiujaq	2010	6	1	HBSC	NA	0.150433	0.354488	0.29194	0.053663	0.149476	NA	NA	NA	NA	NA	NA	16934	16586.1	0.06656	NA	NA	NA
S_20_03083	ddRADseq	SAMN36656796	NA	NA	F	14	South East Hudson Bay	Inukjuak	1997	8	4	HBSC	NA	0.02839	0.611983	0.104756	0.089201	0.16567	NA	NA	NA	NA	NA	NA	18098	18339.8	-0.04001	NA	NA	NA
S_20_03084	ddRADseq	SAMN36656797	NA	NA	F	NA	South East Hudson Bay	NA	1997	8	5	HBSC	NA	0.044328	0.628583	0.222303	0.036074	0.068712	NA	NA	NA	NA	NA	NA	18331	18563.8	-0.03797	NA	NA	NA
S_20_03085	ddRADseq	SAMN36656798	NA	NA	M	4	South East Hudson Bay	Inukjuak	1997	NA	NA	LGR	NA	0.004538	0.123333	0.015858	0.00001	0.856262	NA	NA	NA	NA	NA	NA	18381	18559.5	-0.02913	NA	NA	NA
S_20_03086	ddRADseq	SAMN36656799	NA	NA	M	5	South East Hudson Bay	Nastapoka_Sound	1997	8	4	HBSC	NA	0.040704	0.604527	0.222344	0.080953	0.051471	NA	NA	NA	NA	NA	NA	18342	18480.6	-0.02272	NA	NA	NA
S_20_03087	ddRADseq	SAMN36656800	NA	NA	F	21	South East Hudson Bay	Inukjuak	1997	8	5	LGR	NA	0.031506	0.038325	0.00001	0.024629	0.90553	NA	NA	NA	NA	NA	NA	18396	18504.5	-0.01777	NA	NA	NA
S_20_03088	ddRADseq	SAMN36656801	NA	NA	F	15	South East Hudson Bay	Inukjuak	1997	8	4	HBSC	NA	0.062082	0.60691	0.287745	0.017087	0.026177	NA	NA	NA	NA	NA	NA	18472	18539.5	-0.01102	NA	NA	NA
S_20_03090	ddRADseq	SAMN36656802	NA	NA	F	18	South East Hudson Bay	Inukjuak	1997	8	4	HBSC	NA	0.041153	0.619786	0.166866	0.02912	0.143075	NA	NA	NA	NA	NA	NA	18235	18388.4	-0.0253	NA	NA	NA
S_20_03091	ddRADseq	SAMN36656803	NA	NA	M	28	South East Hudson Bay	Nastapoka_River	1997	8	5	HBSC	NA	0.065509	0.507015	0.194474	0.102364	0.130639	NA	NA	NA	NA	NA	NA	18407	18552.2	-0.0237	NA	NA	NA
S_20_03098	ddRADseq	SAMN36656807	NA	NA	NA	16	South East Hudson Bay	Umiujaq	1997	NA	NA	HBSC	NA	0.032645	0.658181	0.1174	0.097893	0.093881	NA	NA	NA	NA	NA	NA	18261	18513.4	-0.04132	NA	NA	NA
S_20_03100	ddRADseq	SAMN36656808	NA	NA	F	15	South East Hudson Bay	Umiujaq	1997	NA	NA	HBSC	NA	0.056855	0.749122	0.044748	0.025577	0.123699	NA	NA	NA	NA	NA	NA	18120	18345	-0.03723	NA	NA	NA
S_20_03102	ddRADseq	SAMN36656809	NA	NA	M	35	South East Hudson Bay	Kuujjuarapik	1997	9	12	JB	NA	0.00001	0.096388	0.00001	0.903582	0.00001	NA	NA	NA	NA	NA	NA	18778	18564.7	0.03478	NA	NA	NA
S_20_03103	lcWGS	SAMN36656810	OQ554199	Clade A	M	5	South East Hudson Bay	NA	1997	NA	NA	NA	HBSC	NA	NA	NA	NA	NA	0.516296	0.003597	0.039848	0.109709	0.302315	0.028234	NA	NA	NA	638952	644612.4	-0.02975
S_20_03104	lcWGS	SAMN36656811	OQ554200	Clade A	M	6	South East Hudson Bay	NA	1997	NA	NA	NA	HBSC	NA	NA	NA	NA	NA	0.525743	0.015846	0.034526	0.112588	0.275733	0.035563	NA	NA	NA	635348	628595	0.03629
S_20_03105	lcWGS	SAMN36656812	OQ554201	Clade A	F	29	South East Hudson Bay	NA	1997	7	19	NA	HBSC	NA	NA	NA	NA	NA	0.544341	0.013779	0.052375	0.063528	0.279321	0.046657	NA	NA	NA	639681	638363.5	0.00699
S_20_03106	ddRADseq	SAMN36656813	NA	NA	M	27	South East Hudson Bay	Kuujjuarapik	1997	9	12	JB	NA	0.002823	0.00001	0.00001	0.997147	0.00001	NA	NA	NA	NA	NA	NA	18704	18527.2	0.02891	NA	NA	NA
S_20_03180	ddRADseq	SAMN36656815	NA	NA	F	17	South East Hudson Bay	Nastapoka_Sound	2001	8	4	HBSC	NA	0.107757	0.762189	0.00001	0.00475	0.125295	NA	NA	NA	NA	NA	NA	17928	18011.8	-0.0142	NA	NA	NA
S_20_03181	ddRADseq	SAMN36656816	NA	NA	M	38	South East Hudson Bay	Nastapoka_Sound	2001	8	7	HBSC	NA	0.044041	0.655008	0.123153	0.053323	0.124475	NA	NA	NA	NA	NA	NA	18485	18430.1	0.00903	NA	NA	NA
S_20_03182	ddRADseq	SAMN36656817	NA	NA	M	34	South East Hudson Bay	Nastapoka_Sound	2001	8	7	HBSC	NA	0.038889	0.638745	0.117742	0.062109	0.142515	NA	NA	NA	NA	NA	NA	18284	18275.8	0.00137	NA	NA	NA
S_20_03183	ddRADseq	SAMN36656818	NA	NA	F	28	South East Hudson Bay	Nastapoka_River	2000	8	10	HBSC	NA	0.034203	0.587379	0.226398	0.036805	0.115216	NA	NA	NA	NA	NA	NA	17631	17798.8	-0.02848	NA	NA	NA
S_20_03185	ddRADseq	SAMN36656819	NA	NA	M	10	South East Hudson Bay	Nastapoka_River	2000	8	10	HBSC	NA	0.100549	0.468693	0.220666	0.052641	0.15745	NA	NA	NA	NA	NA	NA	18049	17918.5	0.02223	NA	NA	NA
S_20_03186	ddRADseq	SAMN36656820	NA	NA	F	24	South East Hudson Bay	Nastapoka_River	2000	8	10	HBSC	NA	0.056835	0.620487	0.159824	0.013152	0.149702	NA	NA	NA	NA	NA	NA	18151	18229.8	-0.01314	NA	NA	NA
S_20_03197	ddRADseq	SAMN36656822	NA	NA	M	14	South East Hudson Bay	Kuujjuarapik	1998	8	11	LGR	NA	0.00001	0.00001	0.00001	0.00001	0.99996	NA	NA	NA	NA	NA	NA	18365	18388.3	-0.00385	NA	NA	NA
S_20_03202	ddRADseq	SAMN36656823	NA	NA	M	23	South East Hudson Bay	Kuujjuarapik	1998	7	17	LGR	NA	0.013592	0.072943	0.124108	0.00001	0.789347	NA	NA	NA	NA	NA	NA	18414	18475.2	-0.01005	NA	NA	NA
S_20_03207	ddRADseq	SAMN36656825	NA	NA	F	NA	South East Hudson Bay	Nastapoka_Sound	1998	8	9	HBSC	NA	0.084701	0.530269	0.256019	0.056672	0.072338	NA	NA	NA	NA	NA	NA	17931	17812.2	0.0205	NA	NA	NA
S_20_03218	ddRADseq	SAMN36656828	NA	NA	M	17	South East Hudson Bay	Kuujjuarapik	1998	7	17	HBSC	NA	0.037965	0.365791	0.180991	0.044489	0.370765	NA	NA	NA	NA	NA	NA	18217	18378.3	-0.02664	NA	NA	NA
S_20_03229	ddRADseq	SAMN36656829	NA	NA	M	31	South East Hudson Bay	Nastapoka_River	1998	8	1	HBSC	NA	0.071153	0.521567	0.175506	0.059589	0.172185	NA	NA	NA	NA	NA	NA	17501	17498.7	0.0004	NA	NA	NA
S_20_03230	ddRADseq	SAMN36656830	NA	NA	F	7	South East Hudson Bay	Kuujjuarapik	1998	8	11	LGR	NA	0.00001	0.00001	0.00001	0.0247	0.97527	NA	NA	NA	NA	NA	NA	18373	18544	-0.02793	NA	NA	NA
S_20_03231	ddRADseq	SAMN36656831	NA	NA	F	NA	South East Hudson Bay	Nastapoka_River	1998	8	9	HBSC	NA	0.0654	0.620356	0.145231	0.083805	0.085208	NA	NA	NA	NA	NA	NA	18306	18333.2	-0.0045	NA	NA	NA
S_20_03345	ddRADseq	SAMN36656839	NA	NA	M	2	South East Hudson Bay	Lac_Tasiujaq	2008	6	26	HBSC	NA	0.08514	0.789589	0.00001	0.044164	0.081097	NA	NA	NA	NA	NA	NA	18338	18495.2	-0.02576	NA	NA	NA
S_20_03418	lcWGS	SAMN36656842	OQ554205	Clade A	M	NA	South East Hudson Bay	NA	2016	8	14	NA	HBSC	NA	NA	NA	NA	NA	0.56367	0.020211	0.04491	0.05547	0.286163	0.029576	NA	NA	NA	640338	647096.1	-0.03541
S_20_03419	Both	SAMN36656843	OQ554206	Clade A	M	NA	South East Hudson Bay	NA	2016	8	14	HBSC	HBSC	0.024195	0.612382	0.256141	0.016044	0.091237	0.603389	0.011039	0.005864	0.102652	0.27188	0.005177	18132	18258.3	-0.02104	639866	642935.3	-0.01617
S_20_03420	lcWGS	SAMN36656844	OQ554207	Clade A	M	NA	South East Hudson Bay	NA	2016	7	25	NA	LGR	NA	NA	NA	NA	NA	0.154554	0.026357	0.00001	0.085634	0.720009	0.013437	NA	NA	NA	635365	622172.1	0.07162
S_20_03421	lcWGS	SAMN36656845	OQ554208	Clade A	M	NA	South East Hudson Bay	NA	2016	7	29	NA	HBSC	NA	NA	NA	NA	NA	0.580938	0.019563	0.032408	0.093369	0.258206	0.015516	NA	NA	NA	638287	633815.6	0.02387
S_20_03422	lcWGS	SAMN36656846	OQ554209	Clade A	M	NA	South East Hudson Bay	NA	2016	7	29	NA	LGR	NA	NA	NA	NA	NA	0.00001	0.00001	0.00001	0.00001	0.99995	0.00001	NA	NA	NA	639421	635008.8	0.02352
S_20_03525	ddRADseq	SAMN36656886	NA	NA	NA	8	South East Hudson Bay	Nastapoka_River	1994	8	16	HBSC	NA	0.061923	0.572386	0.22586	0.048417	0.091415	NA	NA	NA	NA	NA	NA	18321	18193.9	0.0213	NA	NA	NA
S_20_03526	lcWGS	SAMN36656887	OQ554231	Clade A	M	NA	South East Hudson Bay	NA	2016	8	30	NA	HBSC	NA	NA	NA	NA	NA	0.561292	0.015231	0.041011	0.076869	0.272219	0.033377	NA	NA	NA	641912	647036	-0.02685
S_20_03527	ddRADseq	SAMN36656888	NA	NA	F	NA	South East Hudson Bay	Baie_Kilualuk	2007	8	5	HBSC	NA	0.045077	0.698283	0.139621	0.030222	0.086797	NA	NA	NA	NA	NA	NA	18267	18557.8	-0.04745	NA	NA	NA
S_20_03528	ddRADseq	SAMN36656889	NA	NA	F	NA	South East Hudson Bay	Inukjuak	2010	7	NA	HBSC	NA	0.053197	0.587617	0.217291	0.07808	0.063815	NA	NA	NA	NA	NA	NA	18383	18561.4	-0.0291	NA	NA	NA
S_20_03655	ddRADseq	SAMN36656940	NA	NA	M	NA	South East Hudson Bay	Island_Anderson	2017	6	22	HBSC	NA	0.047021	0.59452	0.188201	0.084301	0.085956	NA	NA	NA	NA	NA	NA	18219	18398.8	-0.02965	NA	NA	NA
S_20_03656	ddRADseq	SAMN36656941	NA	NA	M	NA	South East Hudson Bay	Kuujjuarapik	2017	6	15	JB	NA	0.00001	0.00001	0.00001	0.99996	0.00001	NA	NA	NA	NA	NA	NA	18360	18432.5	-0.01194	NA	NA	NA
S_20_03658	ddRADseq	SAMN36656942	NA	NA	F	NA	South East Hudson Bay	Nastapoka_Sound	2001	8	4	HBSC	NA	0.054415	0.80544	0.00001	0.00001	0.140125	NA	NA	NA	NA	NA	NA	18329	18562.2	-0.03804	NA	NA	NA
S_20_00625	ddRADseq	SAMN36656140	NA	NA	F	7	Belcher Islands	Sanikiluaq	2003	7	NA	HBSC	NA	0.067755	0.543285	0.257726	0.071005	0.060229	NA	NA	NA	NA	NA	NA	18469	18533.1	-0.01048	NA	NA	NA
S_20_00626_rep	ddRADseq	SAMN36656141	NA	NA	M	13	Belcher Islands	Sanikiluaq	2003	7	8	HBSC	NA	0.049622	0.56563	0.111773	0.128362	0.144613	NA	NA	NA	NA	NA	NA	18373	18499.2	-0.02067	NA	NA	NA
S_20_00627	ddRADseq	SAMN36656142	NA	NA	F	5	Belcher Islands	Wiegand_Island	2003	7	7	HBSC	NA	0.096583	0.449472	0.345696	0.10824	0.00001	NA	NA	NA	NA	NA	NA	18133	17541.6	0.10243	NA	NA	NA
S_20_00628	ddRADseq	SAMN36656143	NA	NA	M	NA	Belcher Islands	Wiegand_Island	2003	7	7	HBSC	NA	0.090594	0.544595	0.234465	0.103779	0.026568	NA	NA	NA	NA	NA	NA	18472	18123.6	0.05828	NA	NA	NA
S_20_00713	ddRADseq	SAMN36656198	NA	NA	M	20	Belcher Islands	Sanikiluaq	2002	5	30	HBSC	NA	0.131391	0.357267	0.393331	0.076416	0.041594	NA	NA	NA	NA	NA	NA	16761	15596.8	0.23098	NA	NA	NA
S_20_00715	lcWGS	SAMN36656199	OQ553984	Clade A	M	NA	Belcher Islands	Sanikiluaq	2005	5	19	NA	JB	NA	NA	NA	NA	NA	0.114928	0.026023	0.773648	0.036757	0.022121	0.026522	NA	NA	NA	613653	596477.1	0.09672
S_20_00717	ddRADseq	SAMN36656200	NA	NA	F	27	Belcher Islands	Sanikiluaq	2004	6	19	HBSC	NA	0.080182	0.471495	0.321189	0.072848	0.054286	NA	NA	NA	NA	NA	NA	18156	17480.3	0.11917	NA	NA	NA
S_20_00718	ddRADseq	SAMN36656201	NA	NA	M	22	Belcher Islands	Sanikiluaq	2003	9	29	HBSC	NA	0.060426	0.525827	0.232275	0.098912	0.08256	NA	NA	NA	NA	NA	NA	18402	18531.3	-0.02113	NA	NA	NA
S_20_00719	Both	SAMN36656202	OQ553985	Clade A	F	NA	Belcher Islands	Sanikiluaq	2005	5	19	JB	JB	0.007941	0.05015	0.073703	0.835264	0.032943	0.136415	0.013563	0.724603	0.030691	0.052577	0.042152	18764	18526.7	0.0388	633845	626344.3	0.04053
S_20_00720	ddRADseq	SAMN36656203	NA	NA	M	16	Belcher Islands	Sanikiluaq	2003	9	29	HBSC	NA	0.041935	0.523778	0.230634	0.113138	0.090514	NA	NA	NA	NA	NA	NA	18427	18465.3	-0.0063	NA	NA	NA
S_20_00721	ddRADseq	SAMN36656204	NA	NA	F	18	Belcher Islands	Sanikiluaq	2004	6	18	HBSC	NA	0.176807	0.324465	0.383136	0.115582	0.00001	NA	NA	NA	NA	NA	NA	16539	15424	0.23449	NA	NA	NA
S_20_00722	ddRADseq	SAMN36656205	NA	NA	F	19	Belcher Islands	Sanikiluaq	2004	12	17	JB	NA	0.041201	0.00494	0.109978	0.842497	0.001384	NA	NA	NA	NA	NA	NA	18618	17762.9	0.14604	NA	NA	NA
S_20_00724	ddRADseq	SAMN36656206	NA	NA	F	NA	Belcher Islands	Sanikiluaq	2005	5	19	JB	NA	0.005067	0.023311	0.080154	0.877069	0.014398	NA	NA	NA	NA	NA	NA	18674	18440.7	0.03836	NA	NA	NA
S_20_00725	ddRADseq	SAMN36656207	NA	NA	M	NA	Belcher Islands	Sanikiluaq	2005	5	19	JB	NA	0.011554	0.00001	0.00001	0.962213	0.026213	NA	NA	NA	NA	NA	NA	18769	18487.2	0.0462	NA	NA	NA
S_20_00726	ddRADseq	SAMN36656208	NA	NA	M	23	Belcher Islands	Sanikiluaq	2003	9	29	HBSC	NA	0.014458	0.534608	0.284179	0.06598	0.100776	NA	NA	NA	NA	NA	NA	18371	18450.4	-0.013	NA	NA	NA
S_20_00727	lcWGS	SAMN36656209	OQ553986	Clade D	M	25	Belcher Islands	Sanikiluaq	2002	5	30	NA	HBSC	NA	NA	NA	NA	NA	0.99995	0.00001	0.00001	0.00001	0.00001	0.00001	NA	NA	NA	638250	632441.4	0.03106
S_20_00729	ddRADseq	SAMN36656210	NA	NA	M	NA	Belcher Islands	Sanikiluaq	2005	5	19	JB	NA	0.00001	0.037305	0.075662	0.844563	0.042461	NA	NA	NA	NA	NA	NA	18623	18367.3	0.04226	NA	NA	NA
S_20_00730	Both	SAMN36656211	OQ553987	Clade A	M	30	Belcher Islands	Sanikiluaq	2002	5	NA	JB	JB	0.098329	0.00001	0.00001	0.901641	0.00001	0.00001	0.00001	0.99995	0.00001	0.00001	0.00001	17703	16646.2	0.20081	636856	635101	0.00935
S_20_00732	ddRADseq	SAMN36656212	NA	NA	M	38	Belcher Islands	Sanikiluaq	2004	7	NA	HBSC	NA	0.177356	0.344105	0.359471	0.078557	0.040511	NA	NA	NA	NA	NA	NA	16450	15389.5	0.22348	NA	NA	NA
S_20_00733	ddRADseq	SAMN36656213	NA	NA	F	23	Belcher Islands	Sanikiluaq	2004	12	17	JB	NA	0.074759	0.00001	0.085771	0.83945	0.00001	NA	NA	NA	NA	NA	NA	17981	16830.7	0.20845	NA	NA	NA
S_20_00734	ddRADseq	SAMN36656214	NA	NA	F	19	Belcher Islands	Sanikiluaq	2003	6	28	HBSC	NA	0.133928	0.351866	0.406468	0.093361	0.014376	NA	NA	NA	NA	NA	NA	17241	15868.9	0.27051	NA	NA	NA
S_20_00735	ddRADseq	SAMN36656215	NA	NA	M	NA	Belcher Islands	Sanikiluaq	2005	5	19	JB	NA	0.00001	0.00491	0.019971	0.962925	0.012184	NA	NA	NA	NA	NA	NA	18842	18303.3	0.08943	NA	NA	NA
S_20_00738	ddRADseq	SAMN36656216	NA	NA	NA	21	Belcher Islands	Sanikiluaq	2004	6	17	HBSC	NA	0.0366	0.585588	0.241072	0.047523	0.089217	NA	NA	NA	NA	NA	NA	18506	18324.4	0.03012	NA	NA	NA
S_20_00739	lcWGS	SAMN36656217	OQ553988	Clade D	M	18	Belcher Islands	Sanikiluaq	2002	5	NA	NA	HBSC	NA	NA	NA	NA	NA	0.615551	0.017617	0.071209	0.091435	0.184723	0.019465	NA	NA	NA	639310	637641.8	0.00886
S_20_00740	ddRADseq	SAMN36656218	NA	NA	M	NA	Belcher Islands	Sanikiluaq	2005	5	19	JB	NA	0.00001	0.00001	0.079807	0.920163	0.00001	NA	NA	NA	NA	NA	NA	18671	18373.9	0.0489	NA	NA	NA
S_20_00741	ddRADseq	SAMN36656219	NA	NA	M	5	Belcher Islands	Sanikiluaq	2002	5	17	HBSC	NA	0.10899	0.538204	0.282392	0.041987	0.028427	NA	NA	NA	NA	NA	NA	18249	17675.2	0.10021	NA	NA	NA
S_20_00742	Both	SAMN36656220	OQ553989	Clade D	F	27	Belcher Islands	Sanikiluaq	2004	NA	NA	HBSC	HBSC	0.03608	0.543868	0.293893	0.0703	0.055859	0.659649	0.023007	0.033252	0.044942	0.194677	0.044473	18301	18432.1	-0.02157	619668	608515.8	0.06176
S_20_00743	lcWGS	SAMN36656221	OQ553990	Clade D	M	27	Belcher Islands	NA	2002	NA	NA	NA	HBSC	NA	NA	NA	NA	NA	0.99995	0.00001	0.00001	0.00001	0.00001	0.00001	NA	NA	NA	630549	635893.8	-0.02845
S_20_00744	Both	SAMN36656222	OQ553991	Clade D	M	25	Belcher Islands	Sanikiluaq	2002	5	30	HBSC	HBSC	0.029644	0.586119	0.228267	0.063448	0.092522	0.682336	0.012325	0.026276	0.041322	0.208251	0.02949	18437	18290.9	0.02428	630946	624431.2	0.03524
S_20_00745	ddRADseq	SAMN36656223	NA	NA	M	20	Belcher Islands	Sanikiluaq	2003	9	NA	HBSC	NA	0.067461	0.555207	0.21802	0.091598	0.067715	NA	NA	NA	NA	NA	NA	18473	18305.3	0.02768	NA	NA	NA
S_20_00748	ddRADseq	SAMN36656224	NA	NA	F	53	Belcher Islands	Sanikiluaq	2004	6	17	HBSC	NA	0.035621	0.602189	0.197462	0.096064	0.068664	NA	NA	NA	NA	NA	NA	18340	18307.9	0.0053	NA	NA	NA
S_20_00749	ddRADseq	SAMN36656225	NA	NA	M	NA	Belcher Islands	Sanikiluaq	2005	5	19	JB	NA	0.030943	0.033908	0.075889	0.852157	0.007104	NA	NA	NA	NA	NA	NA	18670	18471.9	0.03251	NA	NA	NA
S_20_00750	ddRADseq	SAMN36656226	NA	NA	M	21	Belcher Islands	Sanikiluaq	2003	9	29	HBSC	NA	0.054597	0.441778	0.312442	0.118153	0.073031	NA	NA	NA	NA	NA	NA	18476	18097.9	0.06311	NA	NA	NA
S_20_00751	Both	SAMN36656227	OQ553992	Clade D	M	23	Belcher Islands	Sanikiluaq	2003	NA	NA	HBSC	HBSC	0.069426	0.480155	0.322924	0.086743	0.040753	0.655975	0.016864	0.04997	0.022785	0.207643	0.046763	18133	17944	0.03178	635488	633189.9	0.01227
S_20_00753	ddRADseq	SAMN36656228	NA	NA	NA	NA	Belcher Islands	Sanikiluaq	2005	5	19	JB	NA	0.036205	0.023334	0.050815	0.860289	0.029357	NA	NA	NA	NA	NA	NA	18666	18275.2	0.06464	NA	NA	NA
S_20_00754	ddRADseq	SAMN36656229	NA	NA	M	NA	Belcher Islands	Sanikiluaq	2005	5	19	JB	NA	0.052998	0.051823	0.032587	0.862581	0.00001	NA	NA	NA	NA	NA	NA	18684	18344.8	0.05608	NA	NA	NA
S_20_00755	ddRADseq	SAMN36656230	NA	NA	F	32	Belcher Islands	Sanikiluaq	2004	6	17	HBSC	NA	0.054228	0.491362	0.321816	0.093238	0.039356	NA	NA	NA	NA	NA	NA	18501	18021.2	0.08126	NA	NA	NA
S_20_00756	lcWGS	SAMN36656231	OQ553993	Clade D	F	28	Belcher Islands	Sanikiluaq	2004	6	17	NA	HBSC	NA	NA	NA	NA	NA	0.659189	0.011654	0.031912	0.03702	0.221679	0.038546	NA	NA	NA	639189	641252.1	-0.0109
S_20_00757	ddRADseq	SAMN36656232	NA	NA	F	23	Belcher Islands	Sanikiluaq	2004	6	17	HBSC	NA	0.067596	0.552229	0.29109	0.089075	0.00001	NA	NA	NA	NA	NA	NA	18349	18057.2	0.04934	NA	NA	NA
S_20_00758	ddRADseq	SAMN36656233	NA	NA	M	NA	Belcher Islands	Sanikiluaq	2005	5	19	JB	NA	0.028455	0.039184	0.067621	0.851295	0.013446	NA	NA	NA	NA	NA	NA	18710	18385	0.05341	NA	NA	NA
S_20_00761	ddRADseq	SAMN36656234	NA	NA	M	NA	Belcher Islands	Sanikiluaq	2005	5	19	JB	NA	0.039177	0.00001	0.00001	0.931432	0.029372	NA	NA	NA	NA	NA	NA	18801	18470.3	0.05418	NA	NA	NA
S_20_00764	ddRADseq	SAMN36656235	NA	NA	M	NA	Belcher Islands	Sanikiluaq	2005	5	19	JB	NA	0.041465	0.00001	0.00001	0.958505	0.00001	NA	NA	NA	NA	NA	NA	18691	18389.6	0.04959	NA	NA	NA
S_20_00765	ddRADseq	SAMN36656236	NA	NA	M	17	Belcher Islands	Sanikiluaq	2002	5	30	HBSC	NA	0.070353	0.550156	0.302186	0.064254	0.013051	NA	NA	NA	NA	NA	NA	18459	18188	0.04542	NA	NA	NA
S_20_00766	ddRADseq	SAMN36656237	NA	NA	M	32	Belcher Islands	Sanikiluaq	2002	5	30	HBSC	NA	0.066911	0.542324	0.253803	0.100398	0.036564	NA	NA	NA	NA	NA	NA	18371	18403.3	-0.00531	NA	NA	NA
S_20_00767	Both	SAMN36656238	OQ553994	Clade D	F	35	Belcher Islands	Sanikiluaq	2004	6	18	HBSC	HBSC	0.119401	0.460881	0.310914	0.066033	0.042771	0.639769	0.020113	0.062235	0.041981	0.201641	0.034261	17974	17356.5	0.11047	634589	628275.5	0.03396
S_20_00768	ddRADseq	SAMN36656239	NA	NA	M	NA	Belcher Islands	Sanikiluaq	2005	5	19	JB	NA	0.093158	0.045396	0.00001	0.861426	0.00001	NA	NA	NA	NA	NA	NA	18404	17389	0.18015	NA	NA	NA
S_20_00769	ddRADseq	SAMN36656240	NA	NA	M	NA	Belcher Islands	Sanikiluaq	2005	5	19	JB	NA	0.014685	0.074611	0.089116	0.790346	0.031242	NA	NA	NA	NA	NA	NA	18448	18280.9	0.02779	NA	NA	NA
S_20_01410	lcWGS	SAMN36656532	OQ554097	Clade A	M	NA	Belcher Islands	Flaherty_Island	2011	12	29	NA	JB	NA	NA	NA	NA	NA	0.100473	0.009852	0.760208	0.053265	0.020262	0.05594	NA	NA	NA	632442	615715.2	0.09192
S_20_01441	lcWGS	SAMN36656544	OQ554109	Clade D	M	33	Belcher Islands	Sanikiluaq	2009	7	5	NA	HBSC	NA	NA	NA	NA	NA	0.662018	0.01258	0.046019	0.029068	0.215414	0.034902	NA	NA	NA	639116	638974.7	0.00075
S_20_01465	lcWGS	SAMN36656550	OQ554115	Clade D	F	7	Belcher Islands	Sanikiluaq	1995	7	8	NA	HBSC	NA	NA	NA	NA	NA	0.651667	0.015858	0.029444	0.057231	0.217356	0.028444	NA	NA	NA	637592	627435.8	0.05468
S_20_01472	lcWGS	SAMN36656551	OQ554117	Clade C	M	NA	Belcher Islands	Coats_Bay	2013	2	15	NA	JB	NA	NA	NA	NA	NA	0.00001	0.00001	0.99995	0.00001	0.00001	0.00001	NA	NA	NA	641297	630272	0.05918
S_20_01475	lcWGS	SAMN36656552	OQ554118	Clade A	M	NA	Belcher Islands	Coats_Bay	2013	2	15	NA	JB	NA	NA	NA	NA	NA	0.122921	0.002611	0.758396	0.015514	0.043933	0.056625	NA	NA	NA	641164	641889.8	-0.00383
S_20_01574	lcWGS	SAMN36656573	OQ554139	Clade D	F	NA	Belcher Islands	Sanikiluaq	2021	NA	NA	NA	HBSC	NA	NA	NA	NA	NA	0.520679	0.016074	0.00622	0.134915	0.275656	0.046456	NA	NA	NA	632813	626975.7	0.03143
S_20_01612	lcWGS	SAMN36656578	OQ554144	Clade D	F	NA	Belcher Islands	Sanikiluaq	2021	NA	NA	NA	HBSC	NA	NA	NA	NA	NA	0.611159	0.00001	0.075938	0.040287	0.204982	0.067623	NA	NA	NA	635449	640215.6	-0.02522
S_20_03466	lcWGS	SAMN36656861	OQ554218	Clade D	F	27	Belcher Islands	Wiegand_Island	2009	6	9	NA	HBSC	NA	NA	NA	NA	NA	0.633205	0.002521	0.048379	0.043291	0.229031	0.043572	NA	NA	NA	637816	633866.3	0.02109
S_20_03555	lcWGS	SAMN36656898	OQ554241	Clade D	M	41	Belcher Islands	Sanikiluaq	1996	9	25	NA	HBSC	NA	NA	NA	NA	NA	0.550893	0.016699	0.009821	0.089964	0.294026	0.038596	NA	NA	NA	638165	634622.9	0.01888
S_20_03642	lcWGS	SAMN36656936	OQ554242	Clade D	F	NA	Belcher Islands	Sanikiluaq	2018	7	3	NA	HBSC	NA	NA	NA	NA	NA	0.666354	0.0241	0.048066	0.056363	0.202867	0.002251	NA	NA	NA	637766	629121.8	0.04646
S_20_03644	lcWGS	SAMN36656937	OQ554243	Clade D	M	NA	Belcher Islands	Wiegand_Island	2018	6	11	NA	HBSC	NA	NA	NA	NA	NA	0.659506	0.013887	0.049228	0.01849	0.228296	0.030592	NA	NA	NA	636543	633475	0.0164
S_20_03652	ddRADseq	SAMN36656939	NA	NA	F	NA	Belcher Islands	Sanikiluaq	2004	5	19	JB	NA	0.02983	0.02615	0.00001	0.944	0.00001	NA	NA	NA	NA	NA	NA	18715	18472.8	0.03968	NA	NA	NA
S_20_03669	lcWGS	SAMN36656946	OQ554247	Clade A	M	NA	Belcher Islands	Sanikiluaq	2020	7	2	NA	LGR	NA	NA	NA	NA	NA	0.00001	0.00001	0.00001	0.00001	0.99995	0.00001	NA	NA	NA	630725	626598	0.02225
S_20_03671	lcWGS	SAMN36656947	OQ554248	Clade A	M	NA	Belcher Islands	Sanikiluaq	2020	7	2	NA	LGR	NA	NA	NA	NA	NA	0.148493	0.011363	0.01559	0.100734	0.664579	0.059242	NA	NA	NA	640220	635239.8	0.02653
S_20_03675	lcWGS	SAMN36656948	OQ554249	Clade C	M	31	Belcher Islands	Sanikiluaq	1998	5	11	NA	JB	NA	NA	NA	NA	NA	0.00001	0.009436	0.944649	0.00001	0.00001	0.045885	NA	NA	NA	642029	635555.6	0.03448
S_20_03678	lcWGS	SAMN36656949	OQ554250	Clade D	M	24	Belcher Islands	Hudson_Bay	2007	6	20	NA	HBSC	NA	NA	NA	NA	NA	0.679899	0.003395	0.053453	0.039211	0.191963	0.032079	NA	NA	NA	636514	637613	-0.00584
S_20_03681	lcWGS	SAMN36656950	OQ554251	Clade D	M	34	Belcher Islands	Sanikiluaq	2007	6	20	NA	HBSC	NA	NA	NA	NA	NA	0.669436	0.012778	0.051795	0.006973	0.235178	0.023839	NA	NA	NA	638215	630997.2	0.03872
S_20_03689	lcWGS	SAMN36656951	OQ554252	Clade A	M	12	Belcher Islands	Claw_Point_Kataluuk	2008	5	23	NA	JB	NA	NA	NA	NA	NA	0.00001	0.00001	0.99995	0.00001	0.00001	0.00001	NA	NA	NA	643689	644634.5	-0.00497
S_20_03707	lcWGS	SAMN36656952	OQ554253	Clade D	M	NA	Belcher Islands	Claw_Point_Kataluuk	2009	6	22	NA	HBSC	NA	NA	NA	NA	NA	0.623985	0.00963	0.026042	0.070092	0.208998	0.061253	NA	NA	NA	634228	638875.5	-0.02462
S_20_03718	lcWGS	SAMN36656953	OQ554254	Clade C	M	NA	Belcher Islands	Wiegand_Island	2010	5	12	NA	JB	NA	NA	NA	NA	NA	0.00001	0.00001	0.99995	0.00001	0.00001	0.00001	NA	NA	NA	631107	614034.6	0.0939
S_20_03719	lcWGS	SAMN36656954	OQ554255	Clade C	M	33	Belcher Islands	Sanikiluaq	2010	5	13	NA	JB	NA	NA	NA	NA	NA	0.00001	0.00001	0.99995	0.00001	0.00001	0.00001	NA	NA	NA	640038	638076.3	0.01041
S_20_03720	lcWGS	SAMN36656955	OQ554256	Clade C	M	24	Belcher Islands	Renouf_island	2010	5	22	NA	JB	NA	NA	NA	NA	NA	0.00001	0.00001	0.99995	0.00001	0.00001	0.00001	NA	NA	NA	652145	644453.1	0.04045
S_20_03722	lcWGS	SAMN36656956	OQ554257	Clade C	M	32	Belcher Islands	Sanikiluaq	2010	5	15	NA	JB	NA	NA	NA	NA	NA	0.00001	0.011425	0.974208	0.00001	0.00001	0.014336	NA	NA	NA	632194	619309	0.07026
S_20_03726	lcWGS	SAMN36656957	OQ554258	Clade C	M	35	Belcher Islands	Sanikiluaq	2010	5	24	NA	JB	NA	NA	NA	NA	NA	0.00001	0.00001	0.99995	0.00001	0.00001	0.00001	NA	NA	NA	629997	613114.4	0.09293
S_20_03731	lcWGS	SAMN36656958	OQ554259	Clade D	M	NA	Belcher Islands	Renouf_island	2010	10	12	NA	HBSC	NA	NA	NA	NA	NA	0.603939	0.018548	0.065389	0.036247	0.213383	0.062495	NA	NA	NA	635777	636398.7	-0.0033
S_20_03736	lcWGS	SAMN36656959	OQ554260	Clade D	F	NA	Belcher Islands	Sanikiluaq_Belcher Islands	2011	NA	NA	NA	HBSC	NA	NA	NA	NA	NA	0.649616	0.01609	0.040909	0.038851	0.223875	0.030659	NA	NA	NA	627062	627740.8	-0.00365
S_20_03742	lcWGS	SAMN36656960	OQ554261	Clade D	M	56	Belcher Islands	Renouf_Island	2011	6	14	NA	HBSC	NA	NA	NA	NA	NA	0.653076	0.00001	0.056205	0.017669	0.223826	0.049213	NA	NA	NA	637074	644222.5	-0.03761
S_20_03743	lcWGS	SAMN36656961	OQ554262	Clade D	F	51	Belcher Islands	Sanikiluaq	2011	6	2	NA	HBSC	NA	NA	NA	NA	NA	0.63444	0.01376	0.046286	0.06184	0.20536	0.038314	NA	NA	NA	640821	628676.2	0.06538
S_20_03746	lcWGS	SAMN36656962	OQ554263	Clade A	M	NA	Belcher Islands	Coats_Bay	2013	2	15	NA	JB	NA	NA	NA	NA	NA	0.07232	0.01009	0.835742	0.023676	0.016827	0.041345	NA	NA	NA	642566	632159.4	0.0557
S_20_03750	lcWGS	SAMN36656963	OQ554264	Clade A	M	30	Belcher Islands	Coats_Bay	2013	2	15	NA	JB	NA	NA	NA	NA	NA	0.100776	0.004742	0.769551	0.008625	0.063336	0.05297	NA	NA	NA	641550	636706.3	0.02576
S_20_03752	lcWGS	SAMN36656964	OQ554265	Clade D	M	NA	Belcher Islands	Sanikiluaq	2020	6	29	NA	HBSC	NA	NA	NA	NA	NA	0.629215	0.025027	0.049258	0.023234	0.217312	0.055954	NA	NA	NA	635257	634399.2	0.00457
S_20_03753	lcWGS	SAMN36656965	OQ554266	Clade D	F	NA	Belcher Islands	Sanikiluaq	2020	6	29	NA	HBSC	NA	NA	NA	NA	NA	0.645105	0.012131	0.029379	0.069956	0.219338	0.024092	NA	NA	NA	632504	632080.1	0.00227
S_20_03754	lcWGS	SAMN36656966	OQ554267	Clade D	F	NA	Belcher Islands	Sanikiluaq	2020	6	29	NA	HBSC	NA	NA	NA	NA	NA	0.623639	0.030441	0.051778	0.071952	0.209101	0.01309	NA	NA	NA	626298	612771.5	0.07452
S_20_03759	lcWGS	SAMN36656967	OQ554268	Clade C	M	18	Belcher Islands	Sanikiluaq	2006	5	27	NA	JB	NA	NA	NA	NA	NA	0.00001	0.00001	0.99995	0.00001	0.00001	0.00001	NA	NA	NA	640600	644774.5	-0.02194
S_20_03760	lcWGS	SAMN36656968	OQ554269	Clade C	M	23	Belcher Islands	Sanikiluaq	2006	5	20	NA	JB	NA	NA	NA	NA	NA	0.00001	0.00001	0.985628	0.00001	0.00001	0.014332	NA	NA	NA	637557	630957.7	0.03539
S_20_03761	lcWGS	SAMN36656969	OQ554270	Clade C	M	26	Belcher Islands	Sanikiluaq	2006	5	27	NA	JB	NA	NA	NA	NA	NA	0.00001	0.00001	0.99995	0.00001	0.00001	0.00001	NA	NA	NA	636790	645831.1	-0.04743
S_20_03764	lcWGS	SAMN36656970	OQ554271	Clade D	M	28	Belcher Islands	Sanikiluaq	2007	6	21	NA	HBSC	NA	NA	NA	NA	NA	0.638791	0.01258	0.044221	0.034351	0.220809	0.049248	NA	NA	NA	635909	639774.2	-0.02048
S_20_03769	lcWGS	SAMN36656971	OQ554272	Clade D	F	16	Belcher Islands	Mosisee_Point	1998	5	18	NA	JB	NA	NA	NA	NA	NA	0.00001	0.00001	0.99995	0.00001	0.00001	0.00001	NA	NA	NA	616573	591153.2	0.1449
S_20_03785	lcWGS	SAMN36656972	OQ554273	Clade D	M	33	Belcher Islands	Sanikiluaq	1995	6	13	NA	HBSC	NA	NA	NA	NA	NA	0.640838	0.003607	0.039973	0.054975	0.23129	0.029317	NA	NA	NA	627425	636742.3	-0.04943
S_20_03795	lcWGS	SAMN36656973	OQ554274	Clade D	M	27	Belcher Islands	Sanikiluaq	1996	9	16	NA	LGR	NA	NA	NA	NA	NA	0.00001	0.00001	0.00001	0.00001	0.99995	0.00001	NA	NA	NA	638073	638071.8	0.00001
S_20_03803	lcWGS	SAMN36656974	OQ554275	Clade D	F	21	Belcher Islands	Sanikiluaq	1997	6	12	NA	HBSC	NA	NA	NA	NA	NA	0.584113	0.003736	0.044479	0.061063	0.247118	0.05949	NA	NA	NA	635555	644004.8	-0.04444
S_20_03816	lcWGS	SAMN36656975	OQ554276	Clade D	F	51	Belcher Islands	Sanikiluaq	1997	6	26	NA	HBSC	NA	NA	NA	NA	NA	0.680499	0.006786	0.046226	0.024744	0.225349	0.016395	NA	NA	NA	638939	632719.2	0.03327
S_20_03822	lcWGS	SAMN36656976	OQ554277	Clade D	M	19	Belcher Islands	Sanikiluaq	1993	6	22	NA	HBSC	NA	NA	NA	NA	NA	0.647536	0.031693	0.044837	0.058724	0.198781	0.018429	NA	NA	NA	615753	603181.7	0.07024
S_20_03827	lcWGS	SAMN36656977	OQ554279	Clade D	M	52	Belcher Islands	Sanikiluaq	1993	6	16	NA	HBSC	NA	NA	NA	NA	NA	0.99995	0.00001	0.00001	0.00001	0.00001	0.00001	NA	NA	NA	631066	639935.7	-0.04688
S_20_03830	lcWGS	SAMN36656978	OQ554280	Clade D	F	12	Belcher Islands	Sanikiluaq	1994	6	21	NA	HBSC	NA	NA	NA	NA	NA	0.64118	0.013694	0.029938	0.066179	0.208263	0.040746	NA	NA	NA	642089	643571.4	-0.0078
S_20_03832	lcWGS	SAMN36656979	OQ554281	Clade D	F	25	Belcher Islands	Katapik	1994	6	25	NA	HBSC	NA	NA	NA	NA	NA	0.704543	0.018685	0.037945	0.00001	0.20568	0.033137	NA	NA	NA	634053	632023.2	0.01086
S_20_03836	lcWGS	SAMN36656980	OQ554282	Clade D	M	25	Belcher Islands	Sanikiluaq	1994	6	25	NA	HBSC	NA	NA	NA	NA	NA	0.637453	0.019841	0.038582	0.048929	0.205829	0.049366	NA	NA	NA	625896	619153.1	0.03672
S_20_03846	lcWGS	SAMN36656981	OQ554283	Clade D	F	38	Belcher Islands	Coats_Bay	1994	7	1	NA	HBSC	NA	NA	NA	NA	NA	0.634137	0.006107	0.041842	0.082982	0.212708	0.022225	NA	NA	NA	636387	636539.1	-0.00081
S_20_03849	lcWGS	SAMN36656982	OQ554284	Clade D	F	40	Belcher Islands	Wiegand_Island	1994	7	1	NA	HBSC	NA	NA	NA	NA	NA	0.665033	0.006997	0.042865	0.037586	0.222093	0.025426	NA	NA	NA	634348	633006.5	0.00716
S_20_03876	lcWGS	SAMN36656983	OQ554285	Clade A	M	20	Belcher Islands	Sanikiluaq	2005	5	28	NA	JB	NA	NA	NA	NA	NA	0.00001	0.00001	0.99995	0.00001	0.00001	0.00001	NA	NA	NA	640979	647363.3	-0.03344
S_20_03880	lcWGS	SAMN36656984	OQ554286	Clade C	M	19	Belcher Islands	Sanikiluaq	2005	5	8	NA	JB	NA	NA	NA	NA	NA	0.00001	0.012252	0.987708	0.00001	0.00001	0.00001	NA	NA	NA	636758	622326.6	0.07832
S_20_03881	lcWGS	SAMN36656985	OQ554287	Clade C	M	26	Belcher Islands	Sanikiluaq	2005	5	11	NA	JB	NA	NA	NA	NA	NA	0.00001	0.00001	0.99995	0.00001	0.00001	0.00001	NA	NA	NA	634675	625993.2	0.04691
S_20_03951	lcWGS	SAMN36656986	OQ554288	Clade D	M	NA	Belcher Islands	Sanikiluaq	2013	NA	NA	NA	JB	NA	NA	NA	NA	NA	0.125818	0.026505	0.76568	0.011402	0.053288	0.017307	NA	NA	NA	623179	608051.6	0.08383
S_20_03952	lcWGS	SAMN36656987	OQ554289	Clade D	M	NA	Belcher Islands	Sanikiluaq	2013	NA	NA	NA	JB	NA	NA	NA	NA	NA	0.071703	0.00001	0.80191	0.00001	0.065077	0.06129	NA	NA	NA	634962	652152.2	-0.08945
S_20_03957	lcWGS	SAMN36656988	OQ554290	Clade A	M	20	Belcher Islands	King_George	2016	7	11	NA	LGR	NA	NA	NA	NA	NA	0.00001	0.00001	0.00001	0.00001	0.99995	0.00001	NA	NA	NA	639594	637275.7	0.01231
S_20_03965	lcWGS	SAMN36656989	OQ554291	Clade D	F	NA	Belcher Islands	Wiegand_Island	2018	6	11	NA	HBSC	NA	NA	NA	NA	NA	0.618337	0.024296	0.051245	0.078634	0.203454	0.024036	NA	NA	NA	620482	606614.5	0.07718
S_20_03968	lcWGS	SAMN36656990	OQ554292	Clade D	F	NA	Belcher Islands	Wiegand_Island	2018	6	1	NA	HBSC	NA	NA	NA	NA	NA	0.680844	0.012311	0.039609	0.048714	0.210437	0.008085	NA	NA	NA	636132	626878.4	0.0499
S_20_03969	lcWGS	SAMN36656991	OQ554293	Clade D	F	15	Belcher Islands	Wiegand_Island	2018	6	2	NA	HBSC	NA	NA	NA	NA	NA	0.697817	0.03031	0.032296	0.00001	0.231107	0.00846	NA	NA	NA	636082	628828.3	0.03901
S_20_03971	lcWGS	SAMN36656992	OQ554294	Clade D	M	NA	Belcher Islands	Wiegand_Island	2018	6	11	NA	HBSC	NA	NA	NA	NA	NA	0.663661	0.011631	0.034172	0.027036	0.257084	0.006416	NA	NA	NA	636477	636739.5	-0.00139
S_20_03977	lcWGS	SAMN36656993	OQ554295	Clade D	F	NA	Belcher Islands	Claw_Point_Kataluuk	2018	6	14	NA	HBSC	NA	NA	NA	NA	NA	0.629407	0.033471	0.057238	0.064546	0.19033	0.025007	NA	NA	NA	636648	620926.3	0.08547
S_20_03992	lcWGS	SAMN36656994	OQ554296	Clade D	F	NA	Belcher Islands	Sanikiluaq	2019	6	12	NA	HBSC	NA	NA	NA	NA	NA	0.629347	0.033687	0.050368	0.075256	0.191485	0.019856	NA	NA	NA	612815	599000.7	0.07784
S_20_03996	lcWGS	SAMN36656995	OQ554297	Clade D	F	NA	Belcher Islands	Sanikiluaq	2019	6	NA	NA	HBSC	NA	NA	NA	NA	NA	0.815214	0.018444	0.015635	0.00001	0.126353	0.024343	NA	NA	NA	633736	625661	0.04364
S_20_04005	lcWGS	SAMN36656996	OQ554298	Clade A	F	NA	Belcher Islands	Sanikiluaq	2016	6	28	NA	LGR	NA	NA	NA	NA	NA	0.146602	0.000522	0.013557	0.079978	0.694304	0.065037	NA	NA	NA	635544	636535.6	-0.00527
S_20_04007	lcWGS	SAMN36656997	OQ554299	Clade A	M	32	Belcher Islands	Sanikiluaq	2016	6	28	NA	LGR	NA	NA	NA	NA	NA	0.00001	0.00001	0.00001	0.00001	0.99995	0.00001	NA	NA	NA	639400	642732.4	-0.01756
S_20_04017	lcWGS	SAMN36656998	OQ554300	Clade A	M	14	Belcher Islands	Sanikiluaq	2016	6	28	NA	LGR	NA	NA	NA	NA	NA	0.00001	0.00001	0.00001	0.00001	0.99995	0.00001	NA	NA	NA	634894	633763.7	0.00603
S_20_04019	lcWGS	SAMN36656999	OQ554301	Clade A	M	39	Belcher Islands	Sanikiluaq	2016	6	23	NA	LGR	NA	NA	NA	NA	NA	0.00001	0.00001	0.00001	0.00001	0.99995	0.00001	NA	NA	NA	636661	629817.9	0.03676
S_20_04021	lcWGS	SAMN36657000	OQ554302	Clade A	M	NA	Belcher Islands	Sanikiluaq	2016	6	28	NA	LGR	NA	NA	NA	NA	NA	0.00001	0.00001	0.00001	0.00001	0.99995	0.00001	NA	NA	NA	635553	643377.9	-0.04121
S_20_04029	lcWGS	SAMN36657001	OQ554303	Clade D	M	15	Belcher Islands	Sanikiluaq	2016	7	1	NA	HBSC	NA	NA	NA	NA	NA	0.632106	0.005389	0.048702	0.026837	0.219609	0.067357	NA	NA	NA	633849	639436.9	-0.0296
S_20_04031	lcWGS	SAMN36657002	OQ554304	Clade D	M	41	Belcher Islands	Renouf_island	2017	5	31	NA	HBSC	NA	NA	NA	NA	NA	0.653889	0.013463	0.037634	0.039448	0.218928	0.036637	NA	NA	NA	634338	633291.5	0.00559
S_20_04033	lcWGS	SAMN36657003	OQ554305	Clade C	M	53	Belcher Islands	Renouf_island	2017	5	26	NA	JB	NA	NA	NA	NA	NA	0.00001	0.00001	0.99995	0.00001	0.00001	0.00001	NA	NA	NA	638338	634901	0.01833
S_20_04034	lcWGS	SAMN36657004	OQ554306	Clade C	M	25	Belcher Islands	Sanikiluaq	2017	5	23	NA	JB	NA	NA	NA	NA	NA	0.00001	0.00001	0.99995	0.00001	0.00001	0.00001	NA	NA	NA	638880	642771.5	-0.02051
S_20_04048	lcWGS	SAMN36657005	OQ554307	Clade D	M	63	Belcher Islands	Wiegand_Island	2017	10	11	NA	HBSC	NA	NA	NA	NA	NA	0.643164	0.006295	0.038211	0.082745	0.186608	0.042977	NA	NA	NA	637503	642691.4	-0.02734
S_20_04056	lcWGS	SAMN36657006	OQ554308	Clade D	M	NA	Belcher Islands	Claw_Point_Kataluuk	2019	6	12	NA	HBSC	NA	NA	NA	NA	NA	0.679811	0.023405	0.042057	0.034849	0.208487	0.011392	NA	NA	NA	635468	629832.4	0.03028
S_20_04063	lcWGS	SAMN36657007	OQ554309	Clade D	M	NA	Belcher Islands	Renouf_island	2019	10	29	NA	HBSC	NA	NA	NA	NA	NA	0.62968	0.00001	0.079357	0.017023	0.220371	0.053559	NA	NA	NA	619691	642287.3	-0.11918
S_20_04076	lcWGS	SAMN36657008	OQ554310	Clade D	F	NA	Belcher Islands	Belcher Island	2020	5	25	NA	HBSC	NA	NA	NA	NA	NA	0.64326	0.010213	0.051965	0.061869	0.209727	0.022966	NA	NA	NA	632927	631480.7	0.00774
S_20_04087	lcWGS	SAMN36657009	OQ554311	Clade D	F	NA	Belcher Islands	Sanikiluaq	2020	6	3	NA	HBSC	NA	NA	NA	NA	NA	0.657112	0.013274	0.046149	0.039246	0.207989	0.036231	NA	NA	NA	639542	631286.2	0.04419
S_20_04088	lcWGS	SAMN36657010	OQ554312	Clade D	F	NA	Belcher Islands	Sanikiluaq	2020	6	3	NA	HBSC	NA	NA	NA	NA	NA	0.677659	0.024775	0.049282	0.017691	0.201088	0.029505	NA	NA	NA	632275	627124.2	0.02777
S_20_04091	lcWGS	SAMN36657011	OQ554313	Clade D	F	NA	Belcher Islands	Sanikiluaq	2020	1	21	NA	HBSC	NA	NA	NA	NA	NA	0.706274	0.006824	0.033216	0.040912	0.169425	0.04335	NA	NA	NA	626458	626635.2	-0.00095
S_20_00622	Both	SAMN36656139	OQ553963	Clade C	F	NA	James Bay	Pointe_de_Repentigny	2007	8	9	JB	JB	0.00001	0.00001	0.00001	0.99996	0.00001	0.00001	0.00001	0.99995	0.00001	0.00001	0.00001	18710	18539.3	0.02788	642163	638167.8	0.02119
S_20_00699	Both	SAMN36656192	MW316150	NA	M	NA	James Bay	Pointe_de_Repentigny	2007	8	25	JB	JB	0.00001	0.00001	0.00001	0.99996	0.00001	0.00001	0.00001	0.99995	0.00001	0.00001	0.00001	18834	18512.1	0.05266	640431	635121.4	0.02829
S_20_00710	Both	SAMN36656195	MW316145	NA	F	NA	James Bay	Pointe_de_Repentigny_James_Bay	2008	8	10	JB	JB	0.00001	0.00001	0.00001	0.99996	0.00001	0.00001	0.00001	0.99995	0.00001	0.00001	0.00001	18628	18507.7	0.01967	640810	639196.8	0.00855
S_20_00711	Both	SAMN36656196	MW316148	NA	M	NA	James Bay	Pointe_de_Repentigny	2007	8	9	JB	JB	0.00001	0.00001	0.00001	0.99996	0.00001	0.00001	0.00001	0.99995	0.00001	0.00001	0.00001	18861	18228.1	0.1048	624840	608564.2	0.09038
S_20_00712	ddRADseq	SAMN36656197	NA	NA	F	NA	James Bay	Pointe_de_Repentigny	2007	8	14	JB	NA	0.00001	0.00001	0.00001	0.99996	0.00001	NA	NA	NA	NA	NA	NA	18681	18253	0.07136	NA	NA	NA
S_20_00806	ddRADseq	SAMN36656271	NA	NA	M	NA	James Bay	Bear_Island_Baie_James	2002	9	7	HBSC	NA	0.094796	0.487661	0.389584	0.02795	0.00001	NA	NA	NA	NA	NA	NA	17812	17026.6	0.14387	NA	NA	NA
S_20_00807	Both	SAMN36656272	OQ554005	Clade D	F	NA	James Bay	Bear_Island_Baie_James	2002	9	7	HBSC	HBSC	0.066137	0.696317	0.00001	0.076885	0.160651	0.78718	0.016286	0.007071	0.031858	0.157595	0.00001	18341	18509.7	-0.02761	626681	619900.6	0.03688
S_20_00808	Both	SAMN36656273	OQ554006	Clade D	F	NA	James Bay	Bear_Island_Baie_James	2002	9	7	HBSC	HBSC	0.060555	0.577911	0.236049	0.067108	0.058377	0.610336	0.008746	0.017602	0.0724	0.258162	0.032753	18475	18518.2	-0.00706	637180	642276.3	-0.02687
S_20_00809	Both	SAMN36656274	OQ554007	Clade D	F	NA	James Bay	Bear_Island_Baie_James	2002	9	7	HBSC	HBSC	0.064787	0.631537	0.114749	0.104928	0.083999	0.765517	0.009769	0.018856	0.04212	0.163282	0.000456	18363	18334.4	0.00472	639476	642580.7	-0.01637
S_20_00810	Both	SAMN36656275	OQ554008	Clade D	F	NA	James Bay	Bear_Island_Baie_James	2002	9	7	HBSC	HBSC	0.098447	0.563949	0.195726	0.053657	0.088221	0.64123	0.013435	0.01812	0.089614	0.220861	0.016741	18368	18118.3	0.04176	638418	638984.8	-0.003
S_20_01144	ddRADseq	SAMN36656464	NA	NA	M	26	James Bay	James_Bay	2003	7	22	JB	NA	0.010558	0.00001	0.00001	0.989412	0.00001	NA	NA	NA	NA	NA	NA	18837	18174.6	0.11061	NA	NA	NA
S_20_01154	Both	SAMN36656470	OQ554031	Clade C	M	22	James Bay	James_Bay	2003	7	22	JB	JB	0.00001	0.055466	0.00001	0.944504	0.00001	0.00001	0.00001	0.99995	0.00001	0.00001	0.00001	18697	18482.6	0.03508	644668	643603.6	0.0056
S_20_02299	ddRADseq	SAMN36656704	NA	NA	M	35	James Bay	Long_Island	2004	10	12	JB	NA	0.026772	0.057806	0.032657	0.852141	0.030625	NA	NA	NA	NA	NA	NA	18088	17704.9	0.06637	NA	NA	NA
S_20_03444	lcWGS	SAMN36656850	OQ554213	Clade C	M	NA	James Bay	Pointe_de_Repentigny_James_Bay	2009	7	29	NA	JB	NA	NA	NA	NA	NA	0.00001	0.00001	0.99995	0.00001	0.00001	0.00001	NA	NA	NA	645950	642431.1	0.01855
S_20_03446	ddRADseq	SAMN36656851	NA	NA	NA	NA	James Bay	Pointe_de_Repentigny_James_Bay	2009	7	31	JB	NA	0.00001	0.00001	0.00001	0.975689	0.024281	NA	NA	NA	NA	NA	NA	18740	18555.5	0.03011	NA	NA	NA
S_20_03447	Both	SAMN36656852	MW316147	NA	F	NA	James Bay	Pointe_de_Repentigny_James_Bay	2009	8	1	JB	JB	0.007098	0.00001	0.00001	0.992872	0.00001	0.00001	0.00001	0.99995	0.00001	0.00001	0.00001	18393	17663.1	0.12572	640313	629788	0.0565
S_20_03448	Both	SAMN36656853	OQ554215	Clade C	F	NA	James Bay	Pointe_de_Repentigny_James_Bay	2009	8	9	JB	JB	0.00001	0.00001	0.00001	0.99996	0.00001	0.00001	0.00001	0.99995	0.00001	0.00001	0.00001	18774	18521.5	0.0413	639258	632180.9	0.03786
S_20_03449	ddRADseq	SAMN36656854	NA	NA	M	NA	James Bay	Pointe_de_Repentigny_James_Bay	2009	8	9	JB	NA	0.00001	0.00001	0.00001	0.99996	0.00001	NA	NA	NA	NA	NA	NA	18840	18417.2	0.06949	NA	NA	NA
S_20_03450	ddRADseq	SAMN36656855	NA	NA	M	NA	James Bay	Pointe_de_Repentigny_James_Bay	2008	8	4	JB	NA	0.00001	0.00001	0.00001	0.99996	0.00001	NA	NA	NA	NA	NA	NA	19025	18530.3	0.08081	NA	NA	NA
S_20_03451	ddRADseq	SAMN36656856	NA	NA	M	NA	James Bay	Pointe_de_Repentigny_James_Bay	2008	8	6	JB	NA	0.00001	0.00001	0.00001	0.99996	0.00001	NA	NA	NA	NA	NA	NA	18846	18525.8	0.0523	NA	NA	NA
S_20_03452	ddRADseq	SAMN36656857	NA	NA	M	NA	James Bay	Pointe_de_Repentigny_James_Bay	2008	8	8	JB	NA	0.001228	0.00001	0.00001	0.998742	0.00001	NA	NA	NA	NA	NA	NA	18775	18483	0.04788	NA	NA	NA
S_20_03453	Both	SAMN36656858	MW316151	NA	M	NA	James Bay	Pointe_de_Repentigny_James_Bay	2008	8	8	JB	JB	0.00001	0.00001	0.034489	0.961637	0.003854	0.00001	0.00001	0.99995	0.00001	0.00001	0.00001	18850	18398.3	0.07424	642498	629496.4	0.06987
S_20_03454	ddRADseq	SAMN36656859	NA	NA	M	NA	James Bay	Pointe_de_Repentigny_James_Bay	2008	8	8	JB	NA	0.000018	0.00001	0.00627	0.993692	0.00001	NA	NA	NA	NA	NA	NA	18723	18482.1	0.03944	NA	NA	NA
S_20_03455	Both	SAMN36656860	MW316146	NA	F	NA	James Bay	Pointe_de_Repentigny_James_Bay	2008	8	16	JB	JB	0.048361	0.00001	0.00001	0.951609	0.00001	0.00001	0.00001	0.964396	0.020955	0.00001	0.014619	18752	18507	0.04005	636876	641551.5	-0.02468
S_20_03507	ddRADseq	SAMN36656872	NA	NA	F	NA	James Bay	Pointe_de_Repentigny	2007	8	14	JB	NA	0.00001	0.00001	0.00001	0.99996	0.00001	NA	NA	NA	NA	NA	NA	18913	18486.3	0.06984	NA	NA	NA
S_20_00629	ddRADseq	SAMN36656144	NA	NA	M	NA	South West Hudson Bay	Nelson_River	2004	7	24	HBSC	NA	0.061398	0.62517	0.199505	0.054751	0.059176	NA	NA	NA	NA	NA	NA	18232	18246.5	-0.0024	NA	NA	NA
S_20_00630	ddRADseq	SAMN36656145	NA	NA	F	NA	South West Hudson Bay	Nelson_River	2004	7	25	HBSC	NA	0.036305	0.519333	0.262637	0.119669	0.062055	NA	NA	NA	NA	NA	NA	18446	18369.9	0.01256	NA	NA	NA
S_20_00632	ddRADseq	SAMN36656146	NA	NA	M	NA	South West Hudson Bay	Nelson_River	2004	7	27	HBSC	NA	0.074305	0.545555	0.261483	0.069024	0.049633	NA	NA	NA	NA	NA	NA	18375	18057.3	0.05322	NA	NA	NA
S_20_00633	ddRADseq	SAMN36656147	NA	NA	M	NA	South West Hudson Bay	Nelson_River	2005	7	30	HBSC	NA	0.102769	0.469472	0.221213	0.12989	0.076656	NA	NA	NA	NA	NA	NA	18604	18499.2	0.01713	NA	NA	NA
S_20_00770	Both	SAMN36656241	MW316245	NA	M	NA	South West Hudson Bay	Nelson_River	2003	7	30	HBSC	HBSC	0.058027	0.569574	0.252634	0.048607	0.071159	0.531813	0.01936	0.027735	0.131106	0.254257	0.035729	18234	18390.3	-0.02575	629173	627227	0.01048
S_20_00771	ddRADseq	SAMN36656242	NA	NA	M	NA	South West Hudson Bay	Nelson_River	2003	8	4	HBSC	NA	0.053277	0.477552	0.258015	0.138599	0.072558	NA	NA	NA	NA	NA	NA	18488	18487.8	0.00003	NA	NA	NA
S_20_00772	ddRADseq	SAMN36656243	NA	NA	F	NA	South West Hudson Bay	Nelson_River	2003	8	3	HBSC	NA	0.040259	0.585708	0.230616	0.046639	0.096778	NA	NA	NA	NA	NA	NA	18390	18439.8	-0.00816	NA	NA	NA
S_20_00775	ddRADseq	SAMN36656244	NA	NA	M	NA	South West Hudson Bay	Nelson_River	2005	7	23	HBSC	NA	0.050584	0.645044	0.227981	0.024127	0.052264	NA	NA	NA	NA	NA	NA	17784	17813.8	-0.00505	NA	NA	NA
S_20_00779	ddRADseq	SAMN36656248	NA	NA	F	NA	South West Hudson Bay	Nelson_River	2002	7	13	HBSC	NA	0.042289	0.596509	0.252091	0.046561	0.06255	NA	NA	NA	NA	NA	NA	18484	18523.2	-0.00642	NA	NA	NA
S_20_00788	ddRADseq	SAMN36656254	NA	NA	M	NA	South West Hudson Bay	Nelson_River	2004	7	24	HBSC	NA	0.056207	0.60216	0.213862	0.002892	0.124879	NA	NA	NA	NA	NA	NA	18422	18469.2	-0.00773	NA	NA	NA
S_20_00812	ddRADseq	SAMN36656277	NA	NA	M	NA	South West Hudson Bay	Nelson_River	2004	7	26	HBSC	NA	0.047144	0.4857	0.347198	0.033165	0.086793	NA	NA	NA	NA	NA	NA	18373	18410.5	-0.00617	NA	NA	NA
S_20_00813	ddRADseq	SAMN36656278	NA	NA	M	NA	South West Hudson Bay	Nelson_River	2003	8	5	HBSC	NA	0.035908	0.586467	0.212959	0.058162	0.106504	NA	NA	NA	NA	NA	NA	18348	18514.5	-0.02721	NA	NA	NA
S_20_01214	ddRADseq	SAMN36656484	NA	NA	M	NA	South West Hudson Bay	Nelson_River	2005	7	30	HBSC	NA	0.060442	0.587192	0.312523	0.023611	0.016233	NA	NA	NA	NA	NA	NA	18532	18228.7	0.05061	NA	NA	NA
S_20_03506	ddRADseq	SAMN36656871	NA	NA	M	NA	South West Hudson Bay	Nelson_River	2004	7	27	HBSC	NA	0.025925	0.624254	0.239014	0.056565	0.054242	NA	NA	NA	NA	NA	NA	18324	18480.2	-0.02562	NA	NA	NA
S_20_00603	ddRADseq	SAMN36656123	NA	NA	F	5	North Western Hudson Bay	Arviat	2003	8	NA	HBSC	NA	0.047994	0.506518	0.232661	0.111549	0.101278	NA	NA	NA	NA	NA	NA	18492	18472.7	0.00315	NA	NA	NA
S_20_00604	ddRADseq	SAMN36656124	NA	NA	M	9	North Western Hudson Bay	Arviat	2003	8	NA	HBSC	NA	0.02921	0.607845	0.240372	0.082217	0.040356	NA	NA	NA	NA	NA	NA	18466	18526.4	-0.00988	NA	NA	NA
S_20_00605	ddRADseq	SAMN36656125	NA	NA	M	45	North Western Hudson Bay	Arviat	2003	8	NA	HBSC	NA	0.060596	0.594526	0.313283	0.014243	0.017352	NA	NA	NA	NA	NA	NA	18422	18151.1	0.04547	NA	NA	NA
S_20_00606	ddRADseq	SAMN36656126	NA	NA	F	11	North Western Hudson Bay	Arviat	2003	8	17	HBSC	NA	0.041551	0.604072	0.26582	0.041318	0.047239	NA	NA	NA	NA	NA	NA	18406	18510.7	-0.01714	NA	NA	NA
S_20_00607	ddRADseq	SAMN36656127	NA	NA	M	23	North Western Hudson Bay	Arviat	2003	8	17	HBSC	NA	0.039313	0.54952	0.28219	0.029152	0.099825	NA	NA	NA	NA	NA	NA	18399	18102.4	0.05004	NA	NA	NA
S_20_00608	ddRADseq	SAMN36656128	NA	NA	F	9	North Western Hudson Bay	Arviat	2003	8	NA	HBSC	NA	0.025586	0.580958	0.32614	0.002933	0.064382	NA	NA	NA	NA	NA	NA	18252	18346.2	-0.01555	NA	NA	NA
S_20_00609	ddRADseq	SAMN36656129	NA	NA	F	35	North Western Hudson Bay	Arviat	2003	8	17	HBSC	NA	0.093053	0.569181	0.22908	0.050434	0.058252	NA	NA	NA	NA	NA	NA	18454	17999.6	0.07642	NA	NA	NA
S_20_00610	ddRADseq	SAMN36656130	NA	NA	F	35	North Western Hudson Bay	Arviat	2003	8	NA	HBSC	NA	0.0241	0.617016	0.281768	0.062049	0.015067	NA	NA	NA	NA	NA	NA	18308	18409.6	-0.01669	NA	NA	NA
S_20_00611	ddRADseq	SAMN36656131	NA	NA	M	15	North Western Hudson Bay	Arviat	2003	8	9	HBSC	NA	0.000298	0.457246	0.231495	0.16085	0.150111	NA	NA	NA	NA	NA	NA	18445	18189.5	0.04244	NA	NA	NA
S_20_00614	ddRADseq	SAMN36656132	NA	NA	M	11	North Western Hudson Bay	Arviat	2003	8	14	HBSC	NA	0.162615	0.530761	0.26015	0.03047	0.016004	NA	NA	NA	NA	NA	NA	17218	15988.5	0.23997	NA	NA	NA
S_20_00615	ddRADseq	SAMN36656133	NA	NA	M	15	North Western Hudson Bay	Arviat	2003	8	9	HBSC	NA	0.081158	0.460458	0.238982	0.157137	0.062265	NA	NA	NA	NA	NA	NA	18648	18519.2	0.02107	NA	NA	NA
S_20_00616	ddRADseq	SAMN36656134	NA	NA	F	22	North Western Hudson Bay	Arviat	2003	8	14	HBSC	NA	0.03001	0.51684	0.301564	0.080394	0.071192	NA	NA	NA	NA	NA	NA	18343	18545.9	-0.03312	NA	NA	NA
S_20_00617	ddRADseq	SAMN36656135	NA	NA	M	24	North Western Hudson Bay	Arviat	2003	8	13	HBSC	NA	0.05849	0.587841	0.263993	0.055407	0.034268	NA	NA	NA	NA	NA	NA	18404	18497.1	-0.01523	NA	NA	NA
S_20_00618	ddRADseq	SAMN36656136	NA	NA	F	16	North Western Hudson Bay	Arviat	2003	8	17	HBSC	NA	0.041056	0.585076	0.27712	0.076806	0.019942	NA	NA	NA	NA	NA	NA	18421	18372	0.0081	NA	NA	NA
S_20_00654	ddRADseq	SAMN36656163	NA	NA	F	12	North Western Hudson Bay	Arviat_west of McConnel River	1999	8	11	HBSC	NA	0.057323	0.459423	0.209138	0.194397	0.07972	NA	NA	NA	NA	NA	NA	18497	18556.6	-0.00972	NA	NA	NA
S_20_00656	ddRADseq	SAMN36656164	NA	NA	M	21	North Western Hudson Bay	Arviat	1999	8	11	HBSC	NA	0.035879	0.605763	0.213379	0.107716	0.037262	NA	NA	NA	NA	NA	NA	17974	18307.6	-0.05539	NA	NA	NA
S_20_00657	Both	SAMN36656165	OQ553964	Clade C	M	9	North Western Hudson Bay	Arviat_Sentry Island	1999	8	12	CS	CS	0.00001	0.00001	0.918981	0.00001	0.080989	0.0263	0.00001	0.005873	0.752933	0.10497	0.109915	18165	18060.7	0.01766	636067	638569.3	-0.01326
S_20_00658	ddRADseq	SAMN36656166	NA	NA	F	39	North Western Hudson Bay	Arviat_McConnel River	1999	8	11	HBSC	NA	0.025489	0.580807	0.286559	0.107136	0.00001	NA	NA	NA	NA	NA	NA	18468	18470.9	-0.00047	NA	NA	NA
S_20_00676	ddRADseq	SAMN36656177	NA	NA	M	NA	North Western Hudson Bay	Churchill	1992	7	5	HBSC	NA	0.094484	0.393774	0.288787	0.166167	0.056788	NA	NA	NA	NA	NA	NA	17602	17430.2	0.03043	NA	NA	NA
S_20_00678	Both	SAMN36656178	MW316239	NA	M	NA	North Western Hudson Bay	Churchill	1992	7	4	HBSC	HBSC	0.106602	0.284061	0.288225	0.250355	0.070757	0.455497	0.022967	0.223397	0.074946	0.164175	0.059018	17350	17133.2	0.03928	624787	610518.3	0.07858
S_20_00681	Both	SAMN36656179	OQ553971	Clade D	NA	26	North Western Hudson Bay	Arviat_McConnel River	1999	8	11	HBSC	HBSC	0.014765	0.539774	0.316497	0.128955	0.00001	0.642289	0.01629	0.037916	0.072732	0.194537	0.036236	18392	18476	-0.01379	633034	618206.7	0.08093
S_20_00682	lcWGS	SAMN36656180	OQ553972	Clade D	M	4	North Western Hudson Bay	Arviat	1999	8	11	NA	HBSC	NA	NA	NA	NA	NA	0.607274	0.01415	0.005974	0.092823	0.26055	0.01923	NA	NA	NA	615889	602540.5	0.0743
S_20_00683	ddRADseq	SAMN36656181	NA	NA	NA	26	North Western Hudson Bay	Arviat_Sentry Island	1999	8	11	HBSC	NA	0.062966	0.591011	0.26453	0.022901	0.058593	NA	NA	NA	NA	NA	NA	18034	17981.5	0.00894	NA	NA	NA
S_20_00684	ddRADseq	SAMN36656182	NA	NA	F	39	North Western Hudson Bay	Chesterfield_Inlet_Baker Foreland	1997	8	17	HBSC	NA	0.018057	0.648989	0.199309	0.089607	0.044038	NA	NA	NA	NA	NA	NA	18235	18497.7	-0.04301	NA	NA	NA
S_20_00685	ddRADseq	SAMN36656183	NA	NA	M	29	North Western Hudson Bay	Chesterfield_Inlet_Josephine_River	1999	8	22	HBSC	NA	0.10159	0.457655	0.336472	0.077467	0.026816	NA	NA	NA	NA	NA	NA	17788	17379.1	0.07291	NA	NA	NA
S_20_00686	ddRADseq	SAMN36656184	NA	NA	M	25	North Western Hudson Bay	Chesterfield_Inlet_Josephine_River	1999	8	22	HBSC	NA	0.046764	0.551129	0.309612	0.058166	0.034329	NA	NA	NA	NA	NA	NA	18404	18444.4	-0.00664	NA	NA	NA
S_20_00687	ddRADseq	SAMN36656185	NA	NA	M	27	North Western Hudson Bay	Arviat_McConnel River	1999	8	11	HBSC	NA	0.067191	0.612923	0.241426	0.032864	0.045596	NA	NA	NA	NA	NA	NA	17976	18383.3	-0.06723	NA	NA	NA
S_20_00780	ddRADseq	SAMN36656249	NA	NA	F	15	North Western Hudson Bay	Coral Harbour_Ruin Point	2001	9	3	HBSC	NA	0.048996	0.537475	0.275383	0.084853	0.053292	NA	NA	NA	NA	NA	NA	18536	18319.4	0.03589	NA	NA	NA
S_20_00789	ddRADseq	SAMN36656255	NA	NA	M	42	North Western Hudson Bay	Arviat	2003	8	NA	HBSC	NA	0.031655	0.627848	0.242321	0.037601	0.060576	NA	NA	NA	NA	NA	NA	18189	18037.2	0.02567	NA	NA	NA
S_20_00790	ddRADseq	SAMN36656256	NA	NA	M	28	North Western Hudson Bay	Arviat	2003	8	27	HBSC	NA	0.055197	0.548305	0.303126	0.062915	0.030457	NA	NA	NA	NA	NA	NA	18395	18370.7	0.00403	NA	NA	NA
S_20_00791	ddRADseq	SAMN36656257	NA	NA	F	17	North Western Hudson Bay	Arviat	2003	8	6	HBSC	NA	0.064819	0.540421	0.332742	0.062008	0.00001	NA	NA	NA	NA	NA	NA	18498	18486	0.00197	NA	NA	NA
S_20_00792	Both	SAMN36656258	OQ554002	Clade D	M	24	North Western Hudson Bay	Arviat	2003	8	10	HBSC	HBSC	0.039998	0.621213	0.212774	0.073802	0.052213	0.678236	0.019291	0.023803	0.036979	0.20198	0.03971	18480	18511.1	-0.0051	626308	615019.9	0.06192
S_20_00793	ddRADseq	SAMN36656259	NA	NA	F	29	North Western Hudson Bay	Arviat	2003	8	4	HBSC	NA	0.044801	0.631057	0.234615	0.037887	0.05164	NA	NA	NA	NA	NA	NA	18422	18406.7	0.00252	NA	NA	NA
S_20_00794	ddRADseq	SAMN36656260	NA	NA	M	6	North Western Hudson Bay	Arviat	2003	8	14	HBSC	NA	0.025738	0.676853	0.238901	0.046661	0.011846	NA	NA	NA	NA	NA	NA	18355	18535.8	-0.02953	NA	NA	NA
S_20_00795	Both	SAMN36656261	OQ554003	Clade D	F	24	North Western Hudson Bay	Arviat	2003	8	17	HBSC	HBSC	0.042752	0.681209	0.197626	0.047639	0.030774	0.658561	0.00001	0.014198	0.035374	0.256408	0.035448	18473	18460.1	0.00212	637921	639704.7	-0.00944
S_20_00797	ddRADseq	SAMN36656262	NA	NA	M	27	North Western Hudson Bay	Arviat	2003	8	17	HBSC	NA	0.001872	0.567235	0.297474	0.122213	0.011206	NA	NA	NA	NA	NA	NA	18338	18515.2	-0.02898	NA	NA	NA
S_20_00798	ddRADseq	SAMN36656263	NA	NA	M	18	North Western Hudson Bay	Arviat	2003	8	17	HBSC	NA	0.070672	0.605951	0.24335	0.029725	0.050302	NA	NA	NA	NA	NA	NA	18519	18452.9	0.01084	NA	NA	NA
S_20_00799	ddRADseq	SAMN36656264	NA	NA	F	23	North Western Hudson Bay	Arviat	2003	8	17	HBSC	NA	0.058257	0.615083	0.195048	0.065291	0.066321	NA	NA	NA	NA	NA	NA	18263	18192	0.01182	NA	NA	NA
S_20_00800	ddRADseq	SAMN36656265	NA	NA	M	7	North Western Hudson Bay	Arviat	2003	8	15	HBSC	NA	0.056166	0.559984	0.239484	0.053269	0.091098	NA	NA	NA	NA	NA	NA	18359	17948.9	0.06995	NA	NA	NA
S_20_00801	ddRADseq	SAMN36656266	NA	NA	M	15	North Western Hudson Bay	Arviat	2003	8	NA	HBSC	NA	0.106917	0.512699	0.288569	0.034158	0.057658	NA	NA	NA	NA	NA	NA	18108	17410.3	0.12382	NA	NA	NA
S_20_00802	ddRADseq	SAMN36656267	NA	NA	M	16	North Western Hudson Bay	Arviat	2003	8	14	HBSC	NA	0.093834	0.549342	0.231704	0.022788	0.102332	NA	NA	NA	NA	NA	NA	18418	18156.8	0.04382	NA	NA	NA
S_20_00803	ddRADseq	SAMN36656268	NA	NA	M	13	North Western Hudson Bay	Arviat	2003	8	14	HBSC	NA	0.038696	0.502395	0.347144	0.071837	0.039928	NA	NA	NA	NA	NA	NA	18437	18144.2	0.04925	NA	NA	NA
S_20_00804	Both	SAMN36656269	OQ554004	Clade D	M	4	North Western Hudson Bay	Arviat	2003	8	14	HBSC	HBSC	0.021178	0.535318	0.302505	0.115334	0.025665	0.550138	0.00001	0.059536	0.088652	0.232323	0.069342	18306	18425.3	-0.01965	620490	653058.4	-0.16928
S_20_00805	ddRADseq	SAMN36656270	NA	NA	M	14	North Western Hudson Bay	Arviat	2003	8	9	HBSC	NA	0.089006	0.439852	0.228368	0.1624	0.080374	NA	NA	NA	NA	NA	NA	18519	18068.5	0.07607	NA	NA	NA
S_20_00811	Both	SAMN36656276	OQ554009	Clade D	F	NA	North Western Hudson Bay	Churchill	2002	NA	NA	HBSC	HBSC	0.037921	0.501433	0.260496	0.144321	0.055829	0.485631	0.019993	0.135704	0.11191	0.232281	0.014482	18417	18511.9	-0.01552	633485	630786	0.01447
S_20_00828	ddRADseq	SAMN36656285	NA	NA	F	18	North Western Hudson Bay	Chesterfield_Inlet	1999	9	18	HBSC	NA	0.040661	0.646896	0.154481	0.104154	0.053808	NA	NA	NA	NA	NA	NA	17931	18414	-0.07969	NA	NA	NA
S_20_00829	ddRADseq	SAMN36656286	NA	NA	M	36	North Western Hudson Bay	Chesterfield_Inlet	1999	9	22	HBSC	NA	0.062323	0.614669	0.210297	0.079513	0.033198	NA	NA	NA	NA	NA	NA	18632	18301.3	0.05494	NA	NA	NA
S_20_00830	Both	SAMN36656287	OQ554010	Clade D	F	29	North Western Hudson Bay	Chesterfield_Inlet	1999	9	22	HBSC	HBSC	0.041311	0.665277	0.188924	0.039619	0.064869	0.601993	0.007351	0.016338	0.081238	0.248564	0.044516	18204	18452.8	-0.0409	634587	637751.4	-0.01679
S_20_00831	ddRADseq	SAMN36656288	NA	NA	M	34	North Western Hudson Bay	Chesterfield_Inlet	1999	9	18	HBSC	NA	0.063805	0.590339	0.2716	0.074245	0.00001	NA	NA	NA	NA	NA	NA	17664	17455.4	0.037	NA	NA	NA
S_20_00832	ddRADseq	SAMN36656289	NA	NA	NA	19	North Western Hudson Bay	Chesterfield_Inlet	1999	9	22	HBSC	NA	0.079872	0.646707	0.146596	0.09494	0.031885	NA	NA	NA	NA	NA	NA	18367	18395	-0.00462	NA	NA	NA
S_20_00833	ddRADseq	SAMN36656290	NA	NA	F	16	North Western Hudson Bay	Chesterfield_Inlet	1999	NA	NA	HBSC	NA	0.064171	0.67309	0.186805	0.05703	0.018903	NA	NA	NA	NA	NA	NA	18266	18510.8	-0.0401	NA	NA	NA
S_20_00834	ddRADseq	SAMN36656291	NA	NA	M	21	North Western Hudson Bay	Chesterfield_Inlet	1999	NA	NA	HBSC	NA	0.05252	0.599739	0.260072	0.047198	0.040471	NA	NA	NA	NA	NA	NA	18229	18148.2	0.01356	NA	NA	NA
S_20_01022	Both	SAMN36656398	OQ554017	Clade D	F	5	North Western Hudson Bay	Whale_Cove	1997	8	10	HBSC	HBSC	0.089183	0.515555	0.317633	0.077619	0.00001	0.670346	0.030588	0.015015	0.078465	0.200367	0.005218	17762	17461.2	0.05317	622543	604704.1	0.0993
S_20_01074	ddRADseq	SAMN36656427	NA	NA	F	21	North Western Hudson Bay	Chesterfield_Inlet	1999	9	22	HBSC	NA	0.016526	0.612107	0.222326	0.065943	0.083098	NA	NA	NA	NA	NA	NA	18204	18498.8	-0.04828	NA	NA	NA
S_20_01076	ddRADseq	SAMN36656428	NA	NA	M	30	North Western Hudson Bay	Chesterfield_Inlet	1999	9	19	HBSC	NA	0.008025	0.642685	0.18264	0.092043	0.074606	NA	NA	NA	NA	NA	NA	16537	17949.5	-0.24115	NA	NA	NA
S_20_01077	ddRADseq	SAMN36656429	NA	NA	M	35	North Western Hudson Bay	Chesterfield_Inlet	1999	9	18	LGR	NA	0.05588	0.120986	0.159922	0.031576	0.631635	NA	NA	NA	NA	NA	NA	17725	17653	0.01256	NA	NA	NA
S_20_01078	Both	SAMN36656430	OQ554025	Clade D	F	4	North Western Hudson Bay	Chesterfield_Inlet_Fish Bay	1999	9	15	HBSC	HBSC	0.018732	0.649483	0.267453	0.043695	0.020637	0.675668	0.021314	0.031541	0.085227	0.185186	0.001063	18189	18200.5	-0.00192	576102	548486.8	0.16707
S_20_01079	Both	SAMN36656431	OQ554026	Clade D	F	17	North Western Hudson Bay	Chesterfield_Inlet	1999	9	NA	HBSC	HBSC	0.051993	0.50559	0.307233	0.094139	0.041045	0.664037	0.027066	0.03088	0.087828	0.173412	0.016776	18451	18344.2	0.0177	614366	587730.1	0.15141
S_20_01080	ddRADseq	SAMN36656432	NA	NA	F	9	North Western Hudson Bay	Chesterfield_Inlet	1999	9	NA	HBSC	NA	0.065575	0.64513	0.205687	0.080867	0.002741	NA	NA	NA	NA	NA	NA	18422	18536.7	-0.01875	NA	NA	NA
S_20_01081	ddRADseq	SAMN36656433	NA	NA	NA	33	North Western Hudson Bay	Chesterfield_Inlet	1999	9	22	HBSC	NA	0.067547	0.538757	0.259947	0.086331	0.047417	NA	NA	NA	NA	NA	NA	18402	18517.3	-0.01887	NA	NA	NA
S_20_01230	lcWGS	SAMN36656485	OQ554050	Clade D	M	NA	North Western Hudson Bay	Arviat	2009	8	20	NA	HBSC	NA	NA	NA	NA	NA	0.636412	0.021891	0.010999	0.082648	0.241723	0.006327	NA	NA	NA	631879	619947	0.06499
S_20_01233	lcWGS	SAMN36656486	OQ554051	Clade D	M	NA	North Western Hudson Bay	Arviat	2009	8	20	NA	HBSC	NA	NA	NA	NA	NA	0.688242	0.00001	0.006818	0.085566	0.217481	0.001882	NA	NA	NA	635173	629202.1	0.0321
S_20_01250	lcWGS	SAMN36656487	OQ554052	Clade D	M	13	North Western Hudson Bay	Arviat_McConnell_River	1999	8	11	NA	HBSC	NA	NA	NA	NA	NA	0.621172	0.01147	0.022953	0.054562	0.245797	0.044047	NA	NA	NA	636657	643550.3	-0.03629
S_20_01282	lcWGS	SAMN36656497	OQ554062	Clade D	F	7	North Western Hudson Bay	Arviat_Sentry_Island	2005	8	24	NA	HBSC	NA	NA	NA	NA	NA	0.602377	0.003789	0.039948	0.097417	0.210726	0.045743	NA	NA	NA	628676	638779.5	-0.05349
S_20_01288	lcWGS	SAMN36656498	OQ554063	Clade D	F	22	North Western Hudson Bay	NA	1999	8	25	NA	HBSC	NA	NA	NA	NA	NA	0.593192	0.006369	0.00001	0.117996	0.252353	0.030081	NA	NA	NA	636983	635739.6	0.00662
S_20_01290	lcWGS	SAMN36656499	OQ554064	Clade A	F	38	North Western Hudson Bay	Sannirut	1999	8	19	NA	HBSC	NA	NA	NA	NA	NA	0.611037	0.020497	0.031256	0.085422	0.214949	0.03684	NA	NA	NA	632357	624475.6	0.04264
S_20_01294	lcWGS	SAMN36656500	OQ554065	NA	M	17	North Western Hudson Bay	Arviat Point	2005	7	13	NA	HBSC	NA	NA	NA	NA	NA	0.272943	0.00001	0.477298	0.058699	0.150291	0.040759	NA	NA	NA	576091	636840.1	-0.32288
S_20_01296	lcWGS	SAMN36656501	OQ554066	Clade D	M	13	North Western Hudson Bay	Arviat Point	2005	7	13	NA	HBSC	NA	NA	NA	NA	NA	0.499031	0.010763	0.14864	0.066603	0.222139	0.052824	NA	NA	NA	640367	638030.8	0.0124
S_20_01298	lcWGS	SAMN36656502	OQ554067	Clade D	F	25	North Western Hudson Bay	Arviat	1999	8	19	NA	HBSC	NA	NA	NA	NA	NA	0.632288	0.008111	0.013223	0.049591	0.265647	0.03114	NA	NA	NA	641413	643607.6	-0.01155
S_20_01308	lcWGS	SAMN36656503	OQ554068	Clade D	M	33	North Western Hudson Bay	Arviat Point	2005	8	NA	NA	HBSC	NA	NA	NA	NA	NA	0.624659	0.00312	0.029675	0.041553	0.289333	0.01166	NA	NA	NA	638542	639194.2	-0.00345
S_20_01310	lcWGS	SAMN36656504	OQ554069	Clade D	F	16	North Western Hudson Bay	Arviat_Qiqiqtaarjuk	1999	8	19	NA	HBSC	NA	NA	NA	NA	NA	0.655652	0.015037	0.016688	0.046823	0.22014	0.04566	NA	NA	NA	634263	634560.5	-0.00159
S_20_01317	lcWGS	SAMN36656505	OQ554070	Clade A	M	21	North Western Hudson Bay	Wilson_Bay	1997	8	15	NA	HBSC	NA	NA	NA	NA	NA	0.598342	0.002049	0.038194	0.066419	0.239453	0.055542	NA	NA	NA	635936	639508.1	-0.01891
S_20_01322	lcWGS	SAMN36656506	OQ554071	Clade D	M	10	North Western Hudson Bay	Whale_Cove	1997	8	9	NA	HBSC	NA	NA	NA	NA	NA	0.636131	0.014187	0.01975	0.068225	0.238126	0.023581	NA	NA	NA	636813	636814.2	-0.00001
S_20_01363	lcWGS	SAMN36656518	OQ554083	Clade D	F	39	North Western Hudson Bay	Arviaraajut	2014	7	30	NA	HBSC	NA	NA	NA	NA	NA	0.60811	0.031614	0.007848	0.104234	0.21337	0.034824	NA	NA	NA	622179	604951.7	0.09606
S_20_01366	lcWGS	SAMN36656519	OQ554084	Clade A	F	13	North Western Hudson Bay	Arviat_Point	2014	7	28	NA	HBSC	NA	NA	NA	NA	NA	0.635042	0.01077	0.02004	0.037077	0.26243	0.034642	NA	NA	NA	636334	637136.7	-0.00427
S_20_01374	lcWGS	SAMN36656520	OQ554085	Clade D	M	12	North Western Hudson Bay	Arviat	2008	8	18	NA	HBSC	NA	NA	NA	NA	NA	0.566311	0.00001	0.03255	0.09131	0.258048	0.051772	NA	NA	NA	633204	642672.9	-0.04991
S_20_01375	lcWGS	SAMN36656521	OQ554086	Clade D	M	18	North Western Hudson Bay	Arviat	1999	8	NA	NA	HBSC	NA	NA	NA	NA	NA	0.542713	0.015624	0.072735	0.08391	0.249786	0.035231	NA	NA	NA	631408	623138.7	0.04484
S_20_01419	lcWGS	SAMN36656537	OQ554102	Clade D	M	NA	North Western Hudson Bay	NA	2011	8	6	NA	HBSC	NA	NA	NA	NA	NA	0.637922	0.017637	0.013354	0.071966	0.257259	0.001861	NA	NA	NA	637894	631488.2	0.03434
S_20_01514	lcWGS	SAMN36656561	OQ554127	Clade D	F	NA	North Western Hudson Bay	Arviat	2012	8	12	NA	HBSC	NA	NA	NA	NA	NA	0.593683	0.024025	0.018978	0.075496	0.259688	0.02813	NA	NA	NA	633328	620974.5	0.06722
S_20_01516	lcWGS	SAMN36656562	OQ554128	Clade D	M	NA	North Western Hudson Bay	Arviat	2012	8	27	NA	HBSC	NA	NA	NA	NA	NA	0.636263	0.00001	0.031801	0.032474	0.265249	0.034202	NA	NA	NA	635405	638090.6	-0.01426
S_20_01551	lcWGS	SAMN36656567	OQ554133	Clade C	M	NA	North Western Hudson Bay	Arviat_McConnell_River	2010	7	28	NA	HBSC	NA	NA	NA	NA	NA	0.636117	0.00001	0.021531	0.058523	0.235612	0.048206	NA	NA	NA	635024	639978.1	-0.02619
S_20_01553	lcWGS	SAMN36656568	OQ554134	Clade D	M	32	North Western Hudson Bay	Wolf_Esker_Reef	2011	8	9	NA	HBSC	NA	NA	NA	NA	NA	0.522187	0.020433	0.12602	0.051308	0.221501	0.058552	NA	NA	NA	634609	635093.6	-0.00258
S_20_01555	lcWGS	SAMN36656569	OQ554135	Clade D	F	43	North Western Hudson Bay	Point_Amarualik	2014	8	23	NA	HBSC	NA	NA	NA	NA	NA	0.657853	0.011335	0.021273	0.079837	0.205672	0.024031	NA	NA	NA	635196	633250.8	0.01038
S_20_01562	lcWGS	SAMN36656571	OQ554137	Clade D	F	NA	North Western Hudson Bay	Arviat_Sentry_Island	2009	8	24	NA	HBSC	NA	NA	NA	NA	NA	0.58594	0.021349	0.004623	0.140988	0.219306	0.027795	NA	NA	NA	630108	620998.5	0.0495
S_20_01567	lcWGS	SAMN36656572	OQ554138	Clade D	F	NA	North Western Hudson Bay	Wolf_Esker_Reef	2009	8	25	NA	HBSC	NA	NA	NA	NA	NA	0.891906	0.016174	0.00001	0.08278	0.00001	0.00912	NA	NA	NA	632749	626992.6	0.03102
S_20_01590	lcWGS	SAMN36656575	OQ554141	Clade D	M	NA	North Western Hudson Bay	Arviat_Sentry_Island	2010	7	30	NA	HBSC	NA	NA	NA	NA	NA	0.517733	0.028364	0.122239	0.056746	0.197748	0.07717	NA	NA	NA	641012	635068.6	0.03167
S_20_01594	lcWGS	SAMN36656576	OQ554142	Clade D	F	NA	North Western Hudson Bay	Arviat_McConnell_River	2009	7	26	NA	HBSC	NA	NA	NA	NA	NA	0.49192	0.016866	0.13164	0.081775	0.239814	0.037985	NA	NA	NA	633857	628476.3	0.02891
S_20_03508	ddRADseq	SAMN36656873	NA	NA	M	NA	North Western Hudson Bay	Churchill	1992	7	4	HBSC	NA	0.031032	0.585089	0.21139	0.063147	0.109342	NA	NA	NA	NA	NA	NA	18463	18554.1	-0.01486	NA	NA	NA
S_20_03512	ddRADseq	SAMN36656877	NA	NA	M	NA	North Western Hudson Bay	Churchill	2015	7	14	HBSC	NA	0.06441	0.414893	0.274248	0.164991	0.081459	NA	NA	NA	NA	NA	NA	18552	18171.7	0.06331	NA	NA	NA
S_20_03514	ddRADseq	SAMN36656878	NA	NA	M	NA	North Western Hudson Bay	Churchill	2015	7	11	HBSC	NA	0.071433	0.382093	0.249641	0.178738	0.118096	NA	NA	NA	NA	NA	NA	18680	18483.6	0.03216	NA	NA	NA
S_20_03515	Both	SAMN36656879	MW316240	NA	M	NA	North Western Hudson Bay	Churchill	2015	7	12	HBSC	HBSC	0.101102	0.351577	0.349045	0.092738	0.105537	0.522675	0.025615	0.113272	0.112446	0.208539	0.017453	18038	17427.7	0.10779	623394	609974.2	0.07404
S_20_03516	ddRADseq	SAMN36656880	NA	NA	NA	NA	North Western Hudson Bay	Churchill	2015	7	14	HBSC	NA	0.071749	0.368237	0.298214	0.144087	0.117713	NA	NA	NA	NA	NA	NA	18182	17942.8	0.04044	NA	NA	NA
S_20_03517	Both	SAMN36656881	MW316242	NA	F	NA	North Western Hudson Bay	Churchill	2015	8	8	HBSC	HBSC	0.064849	0.444618	0.209527	0.157303	0.123704	0.52299	0.01752	0.135202	0.055342	0.229845	0.039102	18576	18406.4	0.02792	635063	631153.5	0.02095
S_20_03519	ddRADseq	SAMN36656882	NA	NA	F	NA	North Western Hudson Bay	Churchill	2015	7	10	HBSC	NA	0.052517	0.370062	0.254594	0.191738	0.131089	NA	NA	NA	NA	NA	NA	18429	18305	0.02058	NA	NA	NA
S_20_03520	ddRADseq	SAMN36656883	NA	NA	F	NA	North Western Hudson Bay	Churchill	2015	7	10	HBSC	NA	0.092575	0.381921	0.31547	0.151737	0.058297	NA	NA	NA	NA	NA	NA	18545	17958.2	0.09838	NA	NA	NA
S_20_03521	ddRADseq	SAMN36656884	NA	NA	M	NA	North Western Hudson Bay	Churchill	2015	7	14	HBSC	NA	0.034394	0.415559	0.298099	0.186323	0.065625	NA	NA	NA	NA	NA	NA	18510	18439.9	0.01149	NA	NA	NA
S_20_00642	ddRADseq	SAMN36656153	NA	NA	F	40	North Hudson Bay	Coral_Harbour	1993	7	25	HBSC	NA	0.083676	0.571748	0.297185	0.013008	0.034383	NA	NA	NA	NA	NA	NA	17874	17715	0.02766	NA	NA	NA
S_20_00643	ddRADseq	SAMN36656154	NA	NA	M	32	North Hudson Bay	Coral_Harbour	1993	7	27	HBSC	NA	0.098826	0.587819	0.275065	0.017305	0.020985	NA	NA	NA	NA	NA	NA	18194	18116.6	0.01303	NA	NA	NA
S_20_00644	ddRADseq	SAMN36656155	NA	NA	F	22	North Hudson Bay	Coral_Harbour	1993	7	26	HBSC	NA	0.062734	0.533871	0.346453	0.005425	0.051517	NA	NA	NA	NA	NA	NA	17947	17955.9	-0.00151	NA	NA	NA
S_20_00645	ddRADseq	SAMN36656156	NA	NA	M	28	North Hudson Bay	Coral_Harbour	1993	7	26	HBSC	NA	0.048885	0.573491	0.282343	0.03492	0.060361	NA	NA	NA	NA	NA	NA	18071	18301.6	-0.03824	NA	NA	NA
S_20_00924	ddRADseq	SAMN36656339	NA	NA	M	53	North Hudson Bay	Repulse_Bay	2002	8	3	HBSC	NA	0.070105	0.511568	0.350544	0.067773	0.00001	NA	NA	NA	NA	NA	NA	17935	17781.8	0.02648	NA	NA	NA
S_20_00925	ddRADseq	SAMN36656340	NA	NA	F	17	North Hudson Bay	Repulse_Bay_Hurd Channel	2002	9	13	HBSC	NA	0.069282	0.550553	0.250885	0.069615	0.059664	NA	NA	NA	NA	NA	NA	18097	18248.5	-0.02523	NA	NA	NA
S_20_00926	ddRADseq	SAMN36656341	NA	NA	M	24	North Hudson Bay	Repulse_Bay_Lyon Inlet	2002	9	NA	HBSC	NA	0.022664	0.641706	0.215346	0.065208	0.055076	NA	NA	NA	NA	NA	NA	18113	18481.2	-0.06043	NA	NA	NA
S_20_00927	ddRADseq	SAMN36656342	NA	NA	M	22	North Hudson Bay	Repulse_Bay_Nauyad	2002	9	22	HBSC	NA	0.04533	0.604447	0.252144	0.084758	0.013321	NA	NA	NA	NA	NA	NA	18419	18538.7	-0.01956	NA	NA	NA
S_20_00928	ddRADseq	SAMN36656343	NA	NA	M	36	North Hudson Bay	Coral_Harbour	1993	7	26	HBSC	NA	0.039597	0.646311	0.25139	0.038328	0.024374	NA	NA	NA	NA	NA	NA	18304	18469.2	-0.0271	NA	NA	NA
S_20_00929	Both	SAMN36656344	OQ554012	Clade D	M	27	North Hudson Bay	Coral_Harbour	1993	7	27	HBSC	HBSC	0.06576	0.68813	0.196016	0.043553	0.006541	0.571014	0.005503	0.006914	0.108146	0.265664	0.042759	18423	18561.9	-0.02266	635450	636365	-0.00486
S_20_00930	ddRADseq	SAMN36656345	NA	NA	F	42	North Hudson Bay	Coral_Harbour	1993	7	26	HBSC	NA	0.073039	0.517347	0.277967	0.094699	0.036948	NA	NA	NA	NA	NA	NA	17853	17656.3	0.03439	NA	NA	NA
S_20_00943	ddRADseq	SAMN36656346	NA	NA	M	37	North Hudson Bay	Coral_Harbour	1996	9	11	HBSC	NA	0.07774	0.597826	0.216215	0.079631	0.028587	NA	NA	NA	NA	NA	NA	18232	18014.8	0.03681	NA	NA	NA
S_20_00944	Both	SAMN36656347	OQ554013	Clade D	M	23	North Hudson Bay	Coral_Harbour	1996	9	25	HBSC	HBSC	0.035286	0.414243	0.258226	0.177776	0.114469	0.541058	0.048232	0.09797	0.070994	0.215532	0.026215	18494	18518.6	-0.00403	594476	569317.9	0.14729
S_20_00945	ddRADseq	SAMN36656348	NA	NA	F	25	North Hudson Bay	Coral_Harbour	1996	9	25	HBSC	NA	0.095228	0.423797	0.312382	0.144693	0.0239	NA	NA	NA	NA	NA	NA	18223	18058.4	0.02778	NA	NA	NA
S_20_00948	Both	SAMN36656349	OQ554014	Clade D	F	8	North Hudson Bay	Coral_Harbour	1996	9	16	HBSC	HBSC	0.118467	0.359423	0.279008	0.204641	0.038461	0.550232	0.018938	0.110033	0.102787	0.218	0.00001	17284	16908.8	0.06952	624484	600538.2	0.13362
S_20_00951	ddRADseq	SAMN36656350	NA	NA	M	26	North Hudson Bay	Repulse_Bay_White Island	2001	8	27	HBSC	NA	0.086808	0.441062	0.466107	0.006012	0.00001	NA	NA	NA	NA	NA	NA	17616	17082.4	0.09728	NA	NA	NA
S_20_00952	ddRADseq	SAMN36656351	NA	NA	M	15	North Hudson Bay	Repulse_Bay	2002	9	22	HBSC	NA	0.030298	0.663342	0.192811	0.063417	0.050131	NA	NA	NA	NA	NA	NA	18280	18554.7	-0.04484	NA	NA	NA
S_20_00954	ddRADseq	SAMN36656352	NA	NA	F	14	North Hudson Bay	Repulse_Bay_White Island	2001	8	27	HBSC	NA	0.03699	0.538983	0.308598	0.115419	0.00001	NA	NA	NA	NA	NA	NA	18423	18548.3	-0.02045	NA	NA	NA
S_20_00955	ddRADseq	SAMN36656353	NA	NA	M	44	North Hudson Bay	Repulse_Bay_Near Tikiraq	2001	9	3	HBSC	NA	0.073204	0.623805	0.260354	0.037441	0.005197	NA	NA	NA	NA	NA	NA	18265	18267.1	-0.00034	NA	NA	NA
S_20_00957	ddRADseq	SAMN36656354	NA	NA	F	21	North Hudson Bay	Repulse_Bay	2001	9	20	HBSC	NA	0.101321	0.582496	0.232133	0.036091	0.04796	NA	NA	NA	NA	NA	NA	18005	17711.6	0.05096	NA	NA	NA
S_20_00959	ddRADseq	SAMN36656355	NA	NA	M	10	North Hudson Bay	Repulse_Bay	2002	9	22	HBSC	NA	0.054849	0.59473	0.247465	0.048534	0.054422	NA	NA	NA	NA	NA	NA	18409	18389.8	0.00317	NA	NA	NA
S_20_01029	ddRADseq	SAMN36656403	NA	NA	M	NA	North Hudson Bay	Repulse_Bay	1997	8	28	HBSC	NA	0.106643	0.501406	0.334089	0.044682	0.01318	NA	NA	NA	NA	NA	NA	17510	17024.4	0.08895	NA	NA	NA
S_20_01030	ddRADseq	SAMN36656404	NA	NA	F	NA	North Hudson Bay	Repulse_Bay	1997	8	23	HBSC	NA	0.041626	0.591242	0.259765	0.055238	0.052129	NA	NA	NA	NA	NA	NA	18135	18302.8	-0.02783	NA	NA	NA
S_20_01031	ddRADseq	SAMN36656405	NA	NA	NA	NA	North Hudson Bay	Repulse_Bay	2006	8	12	HBSC	NA	0.151653	0.355467	0.349689	0.10757	0.035621	NA	NA	NA	NA	NA	NA	16999	16310	0.13447	NA	NA	NA
S_20_01044	ddRADseq	SAMN36656410	NA	NA	NA	34	North Hudson Bay	Coral_Harbour	1999	NA	NA	HBSC	NA	0.06306	0.657059	0.255063	0.00001	0.024809	NA	NA	NA	NA	NA	NA	17773	17868	-0.01629	NA	NA	NA
S_20_01045	ddRADseq	SAMN36656411	NA	NA	M	41	North Hudson Bay	Coral_Harbour	1999	8	17	HBSC	NA	0.140915	0.511293	0.347771	0.00001	0.00001	NA	NA	NA	NA	NA	NA	17466	17001.7	0.08571	NA	NA	NA
S_20_01046	ddRADseq	SAMN36656412	NA	NA	NA	30	North Hudson Bay	Coral_Harbour	1999	8	16	HBSC	NA	0.087893	0.614383	0.253165	0.00001	0.044549	NA	NA	NA	NA	NA	NA	17130	17310.7	-0.0325	NA	NA	NA
S_20_01047	ddRADseq	SAMN36656413	NA	NA	M	15	North Hudson Bay	Coral_Harbour	1999	8	16	HBSC	NA	0.120084	0.49899	0.356989	0.023521	0.000416	NA	NA	NA	NA	NA	NA	17038	16495.3	0.10467	NA	NA	NA
S_20_01048	ddRADseq	SAMN36656414	NA	NA	NA	30	North Hudson Bay	Coral_Harbour	1999	8	17	HBSC	NA	0.040373	0.635328	0.271529	0.031786	0.020985	NA	NA	NA	NA	NA	NA	18361	18552.2	-0.0312	NA	NA	NA
S_20_01049	ddRADseq	SAMN36656415	NA	NA	M	13	North Hudson Bay	Coral_Harbour	1999	NA	NA	HBSC	NA	0.060901	0.52092	0.324981	0.059104	0.034094	NA	NA	NA	NA	NA	NA	18486	18413.6	0.01193	NA	NA	NA
S_20_01051	Both	SAMN36656416	OQ554019	Clade D	M	21	North Hudson Bay	Coral_Harbour	1999	8	16	HBSC	HBSC	0.031266	0.567343	0.274028	0.050683	0.07668	0.607031	0.018789	0.01194	0.0991	0.22954	0.0336	18261	18420.5	-0.02627	630441	624695.3	0.03107
S_20_01052	lcWGS	SAMN36656417	OQ554020	Clade C	M	21	North Hudson Bay	Coral_Harbour	1999	8	16	NA	HBSC	NA	NA	NA	NA	NA	0.618072	0.017095	0.014671	0.139862	0.210289	0.00001	NA	NA	NA	637343	623619	0.07425
S_20_01061	ddRADseq	SAMN36656418	NA	NA	F	13	North Hudson Bay	Coral_Harbour_Nunaguluk	2000	9	2	HBSC	NA	0.053557	0.627597	0.195903	0.112105	0.010838	NA	NA	NA	NA	NA	NA	18205	18477.7	-0.04471	NA	NA	NA
S_20_01062	Both	SAMN36656419	OQ554021	Clade D	F	9	North Hudson Bay	Coral_Harbour_Snafu	2000	8	24	HBSC	HBSC	0.059758	0.544691	0.297021	0.07076	0.027771	0.582033	0.025	0.039625	0.092153	0.226671	0.034518	17867	18037	-0.02879	642166	631695.4	0.05609
S_20_01063	Both	SAMN36656420	OQ554022	Clade D	F	13	North Hudson Bay	Coral_Harbour_Bear_Island	2000	8	25	HBSC	HBSC	0.05455	0.607116	0.240662	0.038029	0.059642	0.572784	0.016415	0.00001	0.086657	0.275916	0.048219	18364	18566.7	-0.03306	638532	635668.3	0.01525
S_20_01065	ddRADseq	SAMN36656421	NA	NA	M	5	North Hudson Bay	Coral_Harbour	2000	8	24	HBSC	NA	0.070499	0.58261	0.228877	0.071986	0.046028	NA	NA	NA	NA	NA	NA	17642	18059.1	-0.07042	NA	NA	NA
S_20_01066	Both	SAMN36656422	OQ554023	Clade D	F	8	North Hudson Bay	Coral_Harbour	2000	8	24	HBSC	HBSC	0.113229	0.533642	0.307333	0.032239	0.013557	0.662449	0.001937	0.010433	0.065181	0.229472	0.030529	17855	17644.2	0.0369	636316	645004.3	-0.04566
S_20_01067	lcWGS	SAMN36656423	OQ554024	Clade D	F	5	North Hudson Bay	Coral_Harbour_Kirchoffer_Point	2000	8	24	NA	HBSC	NA	NA	NA	NA	NA	0.566	0.01193	0.013515	0.093998	0.256156	0.058401	NA	NA	NA	632509	636076.6	-0.01896
S_20_01068	ddRADseq	SAMN36656424	NA	NA	M	9	North Hudson Bay	Coral_Harbour_Prairie_Point	2000	8	26	HBSC	NA	0.07811	0.560264	0.279746	0.064667	0.017213	NA	NA	NA	NA	NA	NA	17262	17128.8	0.02424	NA	NA	NA
S_20_01071	ddRADseq	SAMN36656425	NA	NA	NA	23	North Hudson Bay	Coral_Harbour_Snafu	2000	9	5	HBSC	NA	0.036616	0.637184	0.268623	0.013582	0.043994	NA	NA	NA	NA	NA	NA	18239	18373.3	-0.02219	NA	NA	NA
S_20_01072	ddRADseq	SAMN36656426	NA	NA	F	4	North Hudson Bay	Coral_Harbour_Nunaguluk	2000	8	22	HBSC	NA	0.067713	0.665879	0.182664	0.036433	0.047312	NA	NA	NA	NA	NA	NA	17824	17865.6	-0.00714	NA	NA	NA
S_20_01259	lcWGS	SAMN36656489	OQ554054	Clade A	M	33	North Hudson Bay	NA	2007	8	16	NA	HBSC	NA	NA	NA	NA	NA	0.602183	0.02035	0.015141	0.084969	0.244366	0.032991	NA	NA	NA	642234	632244.6	0.05349
S_20_01260	lcWGS	SAMN36656490	OQ554055	Clade D	M	36	North Hudson Bay	NA	2007	8	16	NA	HBSC	NA	NA	NA	NA	NA	0.596502	0.023289	0.004039	0.090768	0.264251	0.021152	NA	NA	NA	640323	627713.7	0.06791
S_20_01261	lcWGS	SAMN36656491	OQ554056	Clade D	F	17	North Hudson Bay	NA	2007	8	14	NA	HBSC	NA	NA	NA	NA	NA	0.560925	0.029658	0.027237	0.09641	0.236358	0.049412	NA	NA	NA	629549	623360	0.03352
S_20_01279	lcWGS	SAMN36656496	OQ554061	Clade D	M	18	North Hudson Bay	Coral_Harbour_Bear_Island	2000	8	25	NA	HBSC	NA	NA	NA	NA	NA	0.5587	0.021792	0.010223	0.103814	0.254713	0.050759	NA	NA	NA	630590	624563.5	0.03262
S_20_01359	lcWGS	SAMN36656517	OQ554082	Clade C	F	NA	North Hudson Bay	Snafu	2009	8	17	NA	HBSC	NA	NA	NA	NA	NA	0.607128	0.01123	0.01715	0.0771	0.240323	0.047069	NA	NA	NA	638930	641848.8	-0.01541
S_20_01384	lcWGS	SAMN36656522	OQ554087	Clade D	M	9	North Hudson Bay	Coral_Harbour_Bear_Island	2001	8	8	NA	HBSC	NA	NA	NA	NA	NA	0.508931	0.019897	0.028092	0.101658	0.287078	0.054343	NA	NA	NA	639434	641030.3	-0.00844
S_20_01388	lcWGS	SAMN36656524	OQ554089	Clade D	M	26	North Hudson Bay	Native_Point	2001	7	27	NA	HBSC	NA	NA	NA	NA	NA	0.570043	0.007438	0.024281	0.115013	0.25819	0.025034	NA	NA	NA	630337	626136	0.02266
S_20_01390	lcWGS	SAMN36656525	OQ554090	Clade D	M	29	North Hudson Bay	Native_Point	2001	7	27	NA	HBSC	NA	NA	NA	NA	NA	0.541523	0.012218	0.004651	0.121797	0.257727	0.062085	NA	NA	NA	634527	629912.2	0.02477
S_20_01391	lcWGS	SAMN36656526	OQ554091	Clade C	M	5	North Hudson Bay	Coral_Harbour	2001	8	3	NA	HBSC	NA	NA	NA	NA	NA	0.201907	0.030179	0.048651	0.313351	0.260539	0.145374	NA	NA	NA	638596	635037.5	0.01898
S_20_01392	lcWGS	SAMN36656527	OQ554092	Clade D	M	NA	North Hudson Bay	Native_Point	2001	7	27	NA	HBSC	NA	NA	NA	NA	NA	0.530225	0.00915	0.024857	0.107906	0.287352	0.040511	NA	NA	NA	638030	644222.1	-0.03258
S_20_01393	lcWGS	SAMN36656528	OQ554093	Clade D	M	18	North Hudson Bay	Native_Point	2001	7	27	NA	HBSC	NA	NA	NA	NA	NA	0.495188	0.002268	0.02503	0.154359	0.271224	0.05193	NA	NA	NA	637113	637255.2	-0.00076
S_20_01394	lcWGS	SAMN36656529	OQ554094	Clade D	F	9	North Hudson Bay	Nunaguluk	2001	8	19	NA	HBSC	NA	NA	NA	NA	NA	0.638815	0.002559	0.025648	0.062372	0.234833	0.035773	NA	NA	NA	641565	641580.3	-0.00008
S_20_01413	lcWGS	SAMN36656533	OQ554098	Clade D	M	22	North Hudson Bay	Nuvua	2001	8	3	NA	HBSC	NA	NA	NA	NA	NA	0.53909	0.010181	0.011545	0.129265	0.255333	0.054585	NA	NA	NA	638143	637662.7	0.00255
S_20_01414	lcWGS	SAMN36656534	OQ554099	Clade D	F	12	North Hudson Bay	Native_Point	2001	7	27	NA	HBSC	NA	NA	NA	NA	NA	0.644559	0.017759	0.017246	0.061361	0.2203	0.038774	NA	NA	NA	642200	629216.2	0.06976
S_20_01415	lcWGS	SAMN36656535	OQ554100	Clade D	F	13	North Hudson Bay	Town	2001	8	30	NA	HBSC	NA	NA	NA	NA	NA	0.587847	0.024048	0.001561	0.117867	0.236628	0.03205	NA	NA	NA	634002	625485.1	0.04601
S_20_01480	lcWGS	SAMN36656553	OQ554119	Clade D	M	12	North Hudson Bay	on_water_800_yds_from_town	2001	8	20	NA	HBSC	NA	NA	NA	NA	NA	0.616966	0.018277	0.015246	0.086311	0.234657	0.028543	NA	NA	NA	639802	643559.4	-0.01978
S_20_03497	lcWGS	SAMN36656869	OQ554222	Clade D	M	1	North Hudson Bay	Nunaguluk	2001	8	22	NA	HBSC	NA	NA	NA	NA	NA	0.666763	0.025531	0.019506	0.098089	0.186808	0.003303	NA	NA	NA	626617	613694.6	0.07114
S_20_04103	lcWGS	SAMN36657014	OQ554316	Clade D	M	10	North Hudson Bay	Repulse_Bay	1995	8	16	NA	HBSC	NA	NA	NA	NA	NA	0.622393	0.00001	0.016966	0.054659	0.263999	0.041973	NA	NA	NA	635898	641092.5	-0.02742
S_20_04108	lcWGS	SAMN36657015	OQ554317	Clade D	F	16	North Hudson Bay	White_Island	1997	8	23	NA	HBSC	NA	NA	NA	NA	NA	0.925667	0.007459	0.00001	0.066844	0.00001	0.00001	NA	NA	NA	633370	629296.9	0.02187
S_20_04111	lcWGS	SAMN36657016	OQ554318	Clade D	M	44	North Hudson Bay	Aivilik	1997	9	16	NA	HBSC	NA	NA	NA	NA	NA	0.633481	0.00287	0.027288	0.072261	0.240366	0.023734	NA	NA	NA	635671	636636.8	-0.00513
S_20_04123	lcWGS	SAMN36657019	OQ554321	Clade D	M	NA	North Hudson Bay	Repulse_Bay	2006	8	10	NA	HBSC	NA	NA	NA	NA	NA	0.533449	0.017226	0.029316	0.116213	0.267508	0.036288	NA	NA	NA	638032	635315	0.01447
S_20_04130	lcWGS	SAMN36657021	OQ554323	Clade D	NA	12	North Hudson Bay	Naujaat	2015	9	28	NA	HBSC	NA	NA	NA	NA	NA	0.615145	0.023749	0.041679	0.076724	0.169087	0.073618	NA	NA	NA	617005	603682.2	0.0747
S_20_01266	lcWGS	SAMN36656492	OQ554057	Clade D	M	28	Resolute Bay	Resolute_Bay	2003	8	1	NA	RES	NA	NA	NA	NA	NA	0.00001	0.00001	0.00001	0.00001	0.00001	0.99995	NA	NA	NA	638891	637546.1	0.00714
S_20_01428	lcWGS	SAMN36656538	OQ554103	Clade D	M	40	Resolute Bay	Resolute_Bay	2001	8	4	NA	RES	NA	NA	NA	NA	NA	0.00001	0.00001	0.00001	0.00001	0.00001	0.99995	NA	NA	NA	629347	619566.6	0.05336
S_20_01513	lcWGS	SAMN36656560	OQ554126	Clade C	F	NA	Resolute Bay	Resolute_Bay	2012	8	22	NA	RES	NA	NA	NA	NA	NA	0.00001	0.00001	0.00001	0.00001	0.00001	0.99995	NA	NA	NA	630557	607712.2	0.12642
S_20_01530	lcWGS	SAMN36656564	OQ554130	Clade D	M	NA	Resolute Bay	NA	2012	8	31	NA	RES	NA	NA	NA	NA	NA	0.00001	0.00001	0.00001	0.00001	0.00001	0.99995	NA	NA	NA	623691	652828	-0.15149
S_20_04095	lcWGS	SAMN36657012	OQ554314	Clade D	M	12	Resolute Bay	Resolute_Bay	2007	9	7	NA	RES	NA	NA	NA	NA	NA	0.00001	0.00001	0.00001	0.00001	0.00001	0.99995	NA	NA	NA	638404	633652.1	0.02535
S_20_04096	lcWGS	SAMN36657013	OQ554315	Clade D	M	44	Resolute Bay	Resolute_Bay	2007	9	1	NA	RES	NA	NA	NA	NA	NA	0.00001	0.00001	0.00001	0.00001	0.00001	0.99995	NA	NA	NA	637706	641081.2	-0.01782
S_20_04119	lcWGS	SAMN36657017	OQ554319	Clade D	M	5	Resolute Bay	NA	1996	8	4	NA	RES	NA	NA	NA	NA	NA	0.00001	0.00001	0.00001	0.00001	0.00001	0.99995	NA	NA	NA	638777	626887.2	0.06408
S_20_04121	lcWGS	SAMN36657018	OQ554320	Clade D	F	7	Resolute Bay	NA	1996	8	6	NA	RES	NA	NA	NA	NA	NA	0.00001	0.00001	0.00001	0.00001	0.00001	0.99995	NA	NA	NA	623604	604100.3	0.10882
S_20_04124	lcWGS	SAMN36657020	OQ554322	Clade C	F	40	Resolute Bay	South_Camp_Beach	2008	9	23	NA	RES	NA	NA	NA	NA	NA	0.00001	0.00001	0.00001	0.00001	0.00001	0.99995	NA	NA	NA	635184	632307.3	0.01539
